# Supplementary material for: Comparison of Mendeliome exome capture kits for use in clinical diagnostics
Source: Sci Rep. 2020 Feb 24;10:3235. doi: 10.1038/s41598-020-60215-y (PMC7039898; doi:10.1038/s41598-020-60215-y)
Supplement: Supplementary file 2 — Supplementary Dataset 1. [file 41598_2020_60215_MOESM2_ESM.xlsx]

## Sheet: Gene Coverage
		SSFE			TSO
Gene	Transcript	Targeted?	BEDoverlap	DP20 coverage	Targeted?	BEDoverlap	DP20 coverage		Supplementary data to Pengelly et al., "Comparison of Mendeliome exome capture kits for use in clinical diagnostics".
A1BG	NM_130786	0	0	0	0	0	0
A1CF	NM_001198818	0	0	0	0	0	0		Notes
A2M	NM_000014	1	0.850639	0.98977	1	0.883376	0.987553		Targeted?	Whether the gene is listed by the manufacturer as being a target of the panel (boolean).
A2ML1	NM_001282424	1	0.865265	1	0	0	0		BEDoverlap	Proportion of the gene targeted as defined by the manufacturer targetting BED file.
A3GALT2	NM_001080438	0	0	0	0	0	0		DP20 coverage	Proportion of the gene covered to a median depth of 20x across the 12 sequenced test samples.
A4GALT	NM_017436	1	0.966425	1	1	0.982759	1
A4GNT	NM_016161	1	0.912965	1	1	0.962829	1		NB: All genic regions defined as coding exons ± 20 bp.
AAAS	NM_001173466	1	0.901961	1	1	0.866947	1
AACS	NM_023928	0	0	0	0	0	0
AADAC	NM_001086	1	0.877143	0.963571	1	0.93	1
AADACL2	NM_207365	1	0.881935	0.955192	1	0.930299	1
AADACL3	NM_001103170	0	0	0	0	0	0
AADACL4	NM_001013630	0	0	0	0	0	0
AADAT	NM_016228	0	0	0	0	0	0
AAED1	NM_153698	0	0	0	0	0	0
AAGAB	NM_001271886	1	0.959617	1	0	0	0
AAK1	NM_014911	0	0	0	0	0	0
AAMDC	NM_024684	0	0	0	0	0	0
AAMP	NM_001087	0	0	0	0	0	0
AANAT	NM_001088	1	0.948925	1	1	0.931452	1
AAR2	NM_001271874	0	0	0	0	0	0
AARD	NM_001025357	0	0	0	0	0	0
AARS	NM_001605	1	0.881036	1	1	0.897491	1
AARS2	NM_020745	1	0.842105	1	1	0.891089	1
AARSD1	NM_001261434	0	0	0	0	0	0
AASDH	NM_001286672	0	0	0	0	0	0
AASDHPPT	NM_015423	0	0	0	0	0	0
AASS	NM_005763	1	0.913267	0.905971	1	0.881924	1
AATF	NM_012138	0	0	0	0	0	0
AATK	NM_004920	0	0	0	0	0	0
ABAT	NM_001127448	1	0.928673	1	1	0.864479	1
ABCA1	NM_005502	1	0.89298	1	1	0.893551	0.998857
ABCA10	NM_080282	1	0.83377	0.975785	1	0.88449	1
ABCA12	NM_015657	1	0.875145	0.973245	1	0.900973	0.999768
ABCA13	NM_152701	1	0.915671	0.987144	1	0.933284	0.995979
ABCA2	NM_001606	1	0.933017	0.999676	1	0.901089	0.996117
ABCA3	NM_001089	1	0.819794	0.982581	1	0.909739	1
ABCA4	NM_000350	1	0.864657	0.985831	1	0.892315	0.999547
ABCA5	NM_018672	0	0	0	0	0	0
ABCA6	NM_080284	0	0	0	0	0	0
ABCA7	NM_019112	1	0.877793	1	1	0.894095	1
ABCA8	NM_001288985	0	0	0	0	0	0.0374256
ABCA9	NM_080283	0	0	0.00938233	0	0	0.064269
ABCB1	NM_000927	1	0.868373	0.947187	1	0.895795	0.996953
ABCB10	NM_012089	0	0	0	0	0	0
ABCB11	NM_003742	1	0.921522	0.98256	1	0.898335	0.998811
ABCB4	NM_000443	1	0.838211	0.938821	1	0.897764	1
ABCB5	NM_001163942	1	0.825581	1	0	0	0
ABCB6	NM_005689	1	0.913348	1	1	0.889328	1
ABCB7	NM_001271696	1	0.878924	0.988962	1	0.896171	1
ABCB8	NM_001282291	1	0.860803	1	0	0	0
ABCB9	NM_001243013	0	0	0	0	0	0
ABCC1	NM_004996	1	0.85538	1	1	0.898561	0.984921
ABCC10	NM_033450	1	0.889317	1	0	0	0
ABCC11	NM_033151	1	0.846864	1	1	0.895649	1
ABCC12	NM_033226	1	0.851718	1	0	0	0.0465649
ABCC2	NM_000392	1	0.883576	1	1	0.897263	1
ABCC3	NM_001144070	1	0.910869	1	1	0.8995	1
ABCC4	NM_001105515	1	0.902339	1	1	0.882456	1
ABCC5	NM_001023587	1	0.882709	1	0	0	0
ABCC6	NM_001079528	1	0	0	1	0.9	1
ABCC8	NM_000352	1	0.887885	1	1	0.882493	1
ABCC9	NM_005691	1	0.934036	0.993517	1	0.882982	0.995786
ABCD1	NM_000033	1	0.669826	0.710387	1	0.927976	1
ABCD2	NM_005164	0	0	0	0	0	0
ABCD3	NM_001122674	1	0.902894	0.907563	1	0.840336	1
ABCD4	NM_005050	1	0.918636	1	1	0.858969	1
ABCE1	NM_001040876	0	0	0	0	0	0
ABCF1	NM_001025091	0	0	0	0	0	0
ABCF2	NM_007189	0	0	0	0	0	0
ABCF3	NM_018358	0	0	0	0	0	0
ABCG1	NM_207174	1	0.877752	1	1	0.894457	1
ABCG2	NM_004827	1	0.929907	0.943146	1	0.88785	1
ABCG4	NM_001142505	0	0	0	0	0	0.12475
ABCG5	NM_022436	1	0.917205	1	1	0.900242	1
ABCG8	NM_022437	1	0.927223	1	1	0.902832	1
ABHD1	NM_032604	0	0	0	0	0	0
ABHD10	NM_001272069	0	0	0	0	0	0
ABHD11	NM_148912	0	0	0	0	0	0
ABHD12	NM_001042472	1	0.976704	1	1	0.856144	1
ABHD12B	NM_001206673	0	0	0	0	0	0
ABHD13	NM_032859	0	0	0	0	0	0
ABHD14A	NM_015407	0	0	0	0	0	0
ABHD14A-ACY1	NM_001316331	1	0.753861	0.844642	0	0.711745	0.844642
ABHD14B	NM_001146314	0	0	0	0	0	0
ABHD15	NM_198147	0	0	0	0	0	0
ABHD16A	NM_001177515	0	0	0	0	0	0
ABHD16B	NM_080622	0	0	0	0	0	0
ABHD17A	NM_001130111	0	0	0	0	0	0
ABHD17B	NM_001025780	0	0	0	0	0	0
ABHD17C	NM_021214	0	0	0	0	0	0
ABHD18	NM_001039717	0	0	0	0	0	0
ABHD2	NM_007011	0	0	0	0	0	0
ABHD3	NM_001308257	0	0	0	0	0	0
ABHD4	NM_022060	0	0	0	0	0	0
ABHD5	NM_016006	1	0.927068	0.885714	1	0.9	0.981955
ABHD6	NM_020676	0	0	0	0	0	0
ABHD8	NM_024527	0	0	0	0	0	0
ABI1	NM_001012750	0	0	0	0	0	0
ABI2	NM_001282927	0	0	0	0	0	0
ABI3	NM_001135186	0	0	0	0	0	0
ABI3BP	NM_015429	1	0.968669	1	1	0.855661	1
ABL1	NM_005157	1	0.89486	1	0	0	0
ABL2	NM_001136000	0	0	0.00592194	0	0	0
ABLIM1	NM_006720	0	0	0	0	0	0
ABLIM2	NM_001286688	0	0	0	0	0	0
ABLIM3	NM_001301018	0	0	0	0	0	0
ABO	NM_020469	1	0.922619	1	1	0.89881	1
ABR	NM_001256847	0	0	0	0	0	0
ABRA	NM_139166	0	0	0	0	0	0
ABRACL	NM_021243	0	0	0	0	0	0
ABT1	NM_013375	0	0	0	0	0	0
ABTB1	NM_032548	0	0	0	0	0	0
ABTB2	NM_145804	0	0	0	0	0	0
ACAA1	NM_001130410	1	0	0	0	0	0
ACAA2	NM_006111	0	0	0	0	0	0
ACACA	NM_198837	1	0.936191	1	1	0.886341	1
ACACB	NM_001093	1	0.865285	1	1	0.89521	1
ACAD10	NM_001136538	0	0	0	0	0	0
ACAD11	NM_032169	0	0	0	0	0	0
ACAD8	NM_014384	1	0.902844	1	1	0.876185	1
ACAD9	NM_014049	1	0.929234	1	1	0.878964	1
ACADL	NM_001608	1	0.907098	0.915753	1	0.8794	1
ACADM	NM_000016	1	0.928981	0.902062	1	0.87457	1
ACADS	NM_000017	1	0.871873	1	1	0.884076	1
ACADSB	NM_001609	1	0.895917	0.987349	1	0.879816	0.985049
ACADVL	NM_000018	1	0.913295	1	1	0.862717	1
ACAN	NM_001135	1	0.738475	0.849671	1	0.382979	0.81535
ACAP1	NM_014716	0	0	0	0	0	0
ACAP2	NM_012287	0	0	0	0	0	0
ACAP3	NM_030649	0	0	0	0	0	0
ACAT1	NM_000019	1	0.904195	0.964286	1	0.870748	1
ACAT2	NM_001303253	1	0.808044	0.963437	1	0.794637	0.903108
ACBD3	NM_022735	0	0	0	0	0	0
ACBD4	NM_001135707	0	0	0	0	0	0
ACBD5	NM_001271512	1	0.873294	0.977583	1	0.888889	1
ACBD6	NM_032360	1	0.907613	0.952951	1	0.869974	1
ACBD7	NM_001039844	0	0	0	0	0	0
ACCS	NM_032592	1	0.914811	1	1	0.869797	1
ACCSL	NM_001031854	0	0	0	0	0	0
ACD	NM_001082486	0	0	0	0	0	0
ACE	NM_001178057	1	0.892527	1	1	0.904854	1
ACE2	NM_021804	0	0	0	0	0	0
ACER1	NM_133492	0	0	0	0	0	0
ACER2	NM_001010887	0	0	0	0	0	0
ACER3	NM_001300953	0	0	0	0	0	0
ACHE	NM_001302621	1	0.933466	1	1	0.960775	1
ACIN1	NM_001164816	0	0	0	0	0	0
ACKR1	NM_001122951	1	0.988647	1	0	0.979186	1
ACKR2	NM_001296	0	0	0	0	0	0
ACKR3	NM_020311	0	0	0	0	0	0
ACKR4	NM_178445	0	0	0	0	0	0
ACLY	NM_001096	1	0.89042	1	1	0.879123	1
ACMSD	NM_001307983	0	0	0	0	0	0
ACO1	NM_001278352	0	0	0	0	0	0
ACO2	NM_001098	1	0.554358	1	1	0.887365	1
ACOT1	NM_001037161	0	0	0	0	0	0
ACOT11	NM_147161	0	0	0	0	0	0
ACOT12	NM_130767	0	0	0	0	0	0
ACOT13	NM_001160094	0	0	0	0	0	0
ACOT2	NM_006821	0	0	0	0	0	0
ACOT4	NM_152331	0	0	0	0	0	0
ACOT6	NM_001037162	0	0	0	0	0	0
ACOT7	NM_181866	0	0	0.552593	0	0	0.319259
ACOT8	NM_005469	0	0	0	0	0	0
ACOT9	NM_001033583	0	0	0	0	0	0
ACOX1	NM_001185039	1	0.90833	1	1	0.898702	1
ACOX2	NM_003500	0	0	0	0	0	0
ACOX3	NM_001101667	0	0	0	0	0	0
ACOXL	NM_001142807	0	0	0	0	0	0
ACP1	NM_001040649	0	0	0	0	0	0
ACP2	NM_001302489	1	0.828624	1	0	0	0.000614251
ACP5	NM_001611	1	0.932337	1	1	0.933216	1
ACP6	NM_016361	0	0	0	0	0	0
ACPP	NM_001099	0	0	0	0	0	0
ACPT	NM_033068	0	0	0	0	0	0
ACR	NM_001097	0	0	0	0	0	0
ACRBP	NM_032489	0	0	0	0	0	0
ACRC	NM_052957	0	0	0	0	0	0
ACRV1	NM_001612	0	0	0	0	0	0
ACSBG1	NM_001199377	0	0	0	0	0	0
ACSBG2	NM_001289177	0	0	0	0	0	0
ACSL1	NM_001286710	0	0	0	0	0	0
ACSL3	NM_004457	0	0	0	0	0	0
ACSL4	NM_004458	1	0.899339	0.931597	1	0.900505	1
ACSL5	NM_016234	1	0.89085	1	1	0.868627	1
ACSL6	NM_001009185	0	0	0	0	0	0
ACSM1	NM_052956	0	0	0	0	0	0
ACSM2A	NM_001308169	0	0	0.0409712	0	0	1
ACSM2B	NM_001105069	1	0.0159716	0.0629991	1	0.889086	1
ACSM3	NM_202000	1	0.938302	1	1	0.905315	1
ACSM4	NM_001080454	0	0	0	0	0	0
ACSM5	NM_017888	0	0	0	0	0	0
ACSM6	NM_207321	0	0	0	0	0	0
ACSS1	NM_001252676	0	0	0	0	0	0
ACSS2	NM_001076552	0	0	0	0	0	0
ACSS3	NM_024560	0	0	0	0	0	0
ACTA1	NM_001100	1	0.586608	0.950509	1	0.917031	1
ACTA2	NM_001613	1	0.735901	1	1	0.895461	1
ACTB	NM_001101	1	0.199548	0.911898	1	0.928464	1
ACTBL2	NM_001017992	0	0	0	0	0	0
ACTC1	NM_005159	1	0.519651	0.944687	1	0.917031	1
ACTG1	NM_001199954	1	0.230422	0.89006	1	0.939759	1
ACTG2	NM_001199893	0	0	0.445398	0	0	0.418877
ACTL10	NM_001024675	0	0	0	0	0	0
ACTL6A	NM_004301	0	0	0	0	0	0
ACTL6B	NM_016188	0	0	0	0	0	0
ACTL7A	NM_006687	0	0	0	0	0	0
ACTL7B	NM_006686	0	0	0	0	0	0
ACTL8	NM_030812	0	0	0	0	0	0
ACTL9	NM_178525	0	0	0	0	0	0
ACTN1	NM_001102	0	0	0.228758	0	0	0.203467
ACTN2	NM_001103	1	0.916028	1	1	0.886809	1
ACTN3	NM_001104	1	0.85815	1	1	0.886633	1
ACTN4	NM_004924	1	0.806208	1	1	0.888423	1
ACTR10	NM_018477	0	0	0	0	0	0
ACTR1A	NM_005736	0	0	0	0	0	0
ACTR1B	NM_005735	0	0	0	0	0	0
ACTR2	NM_001005386	0	0	0	0	0	0
ACTR3	NM_001277140	0	0	0	0	0	0
ACTR3B	NM_001040135	0	0	0	0	0	0
ACTR3C	NM_001164459	0	0	0	0	0	0
ACTR5	NM_024855	0	0	0	0	0	0
ACTR8	NM_022899	0	0	0	0	0	0
ACTRT1	NM_138289	0	0	0	0	0	0
ACTRT2	NM_080431	0	0	0	0	0	0
ACTRT3	NM_032487	0	0	0	0	0	0
ACVR1	NM_001105	1	0.879365	0.980952	1	0.909524	0.99418
ACVR1B	NM_020327	1	0.852556	1	1	0.913199	1
ACVR1C	NM_001111031	1	0.893462	0.935835	1	0.912228	1
ACVR2A	NM_001616	0	0	0	0	0	0
ACVR2B	NM_001106	1	0.836281	1	1	0.894391	1
ACVRL1	NM_001077401	1	0.863248	1	1	0.908654	1
ACY1	NM_000666	1	0.901511	1	1	0.851147	1
ACY3	NM_080658	0	0	0	0	0	0
ACYP1	NM_001107	0	0	0	0	0	0
ACYP2	NM_138448	0	0	0	0	0	0
ADA	NM_000022	1	0.884224	1	1	0.854962	1
ADAD1	NM_001159285	0	0	0	0	0	0
ADAD2	NM_001145400	0	0	0	0	0	0
ADAL	NM_001012969	0	0	0	0	0	0
ADAM10	NM_001110	1	0.891237	0.978524	1	0.8947	0.999307
ADAM11	NM_002390	0	0	0	0	0	0
ADAM12	NM_001288974	1	0.896436	0.989913	1	0.878615	0.95965
ADAM15	NM_001261466	0	0	0	0	0	0
ADAM17	NM_003183	1	0.904173	0.933539	1	0.887481	1
ADAM18	NM_001190956	0	0	0	0	0	0
ADAM19	NM_033274	1	0.903454	0.981779	1	0.880337	1
ADAM2	NM_001278113	0	0	0	0	0	0
ADAM20	NM_003814	0	0	0	0	0	0
ADAM21	NM_003813	0	0	0	0	0	0
ADAM22	NM_004194	0	0	0	0	0	0
ADAM23	NM_003812	0	0	0	0	0	0
ADAM28	NM_021777	0	0	0	0	0	0
ADAM29	NM_001130703	0	0	0	0	0	0
ADAM30	NM_021794	0	0	0	0	0	0
ADAM32	NM_001313994	0	0	0	0	0	0
ADAM33	NM_001282447	1	0.92317	1	1	0.874058	1
ADAM7	NM_003817	1	0.899205	0.96089	1	0.859459	0.986963
ADAM8	NM_001109	0	0	0	0	0	0
ADAM9	NM_003816	1	0.908383	0.994611	1	0.880539	0.997904
ADAMDEC1	NM_001145271	0	0	0	0	0	0
ADAMTS1	NM_006988	0	0	0	0	0	0
ADAMTS10	NM_001282352	1	0.9372	1	1	0.870911	1
ADAMTS12	NM_030955	0	0	0	0	0	0
ADAMTS13	NM_139025	1	0.889787	0.97612	1	0.900625	1
ADAMTS14	NM_080722	0	0	0.0742531	0	0	0.0724956
ADAMTS15	NM_139055	0	0	0	0	0	0
ADAMTS16	NM_139056	1	0.893362	1	1	0.904244	1
ADAMTS17	NM_139057	1	0.846689	1	1	0.899712	0.964971
ADAMTS18	NM_199355	1	0.897514	1	1	0.90471	1
ADAMTS19	NM_133638	0	0	0	0	0	0
ADAMTS2	NM_021599	1	0.812237	0.957496	1	0.902382	0.916394
ADAMTS20	NM_025003	0	0	0	0	0	0
ADAMTS3	NM_014243	0	0	0	0	0	0
ADAMTS4	NM_005099	0	0	0	0	0	0
ADAMTS5	NM_007038	0	0	0	0	0	0
ADAMTS6	NM_197941	0	0	0	0	0	0
ADAMTS7	NM_014272	0	0	0	0	0	0
ADAMTS8	NM_007037	0	0	0	0	0	0
ADAMTS9	NM_182920	0	0	0	0	0	0
ADAMTSL1	NM_052866	0	0	0	0	0	0
ADAMTSL2	NM_014694	1	0.878915	0.457494	1	0.904362	0.457494
ADAMTSL3	NM_001301110	1	0.925753	0.972943	1	0.906426	1
ADAMTSL4	NM_025008	1	0.872543	1	1	0.921687	1
ADAMTSL5	NM_213604	0	0	0	0	0	0
ADAP1	NM_001284311	0	0	0	0	0	0
ADAP2	NM_018404	0	0	0	0	0	0
ADAR	NM_001193495	1	0.893325	1	1	0.923719	0.998212
ADARB1	NM_001112	1	0.85077	0.992295	1	0.92944	1
ADARB2	NM_018702	0	0	0	0	0	0
ADAT1	NM_012091	0	0	0	0	0	0
ADAT2	NM_001286259	0	0	0	0	0	0
ADAT3	NM_138422	0	0	0	0	0	0
ADCK1	NM_001142545	0	0	0	0	0	0
ADCK2	NM_052853	0	0	0	0	0	0
ADCK3	NM_020247	1	0.876997	1	1	0.89377	1
ADCK4	NM_001142555	1	0.878937	1	0	0	0
ADCK5	NM_174922	0	0	0	0	0	0
ADCY1	NM_001281768	0	0	0	0	0	0
ADCY10	NM_001167749	1	0.879505	0.93957	1	0.904987	1
ADCY2	NM_020546	0	0	0	0	0	0
ADCY3	NM_004036	1	0.888655	1	1	0.905965	1
ADCY4	NM_001198568	0	0	0	0	0	0.0363722
ADCY5	NM_001199642	1	0.856544	1	1	0.887584	1
ADCY6	NM_015270	1	0.89533	1	1	0.907522	1
ADCY7	NM_001114	0	0	0	0	0	0.0320528
ADCY8	NM_001115	0	0	0	0	0	0
ADCY9	NM_001116	1	0.938593	1	1	0.956746	0.967503
ADCYAP1	NM_001117	1	0.823444	1	1	0.885673	1
ADCYAP1R1	NM_001118	0	0	0	0	0	0
ADD1	NM_001286645	1	0.780525	0.94941	1	0.847851	0.94941
ADD2	NM_001185055	0	0	0	0	0	0
ADD3	NM_001121	0	0	0	0	0	0
ADGB	NM_024694	0	0	0	0	0	0
ADGRA1	NM_001291085	0	0	0	0	0	0
ADGRA2	NM_032777	0	0	0	0	0	0
ADGRA3	NM_145290	0	0.778671	0.959374	0	0	0
ADGRB1	NM_001702	0	0	0	0	0	0
ADGRB2	NM_001294335	0	0	0	0	0	0
ADGRB3	NM_001704	0	0	0	0	0	0
ADGRD1	NM_198827	0	0	0	0	0	0
ADGRE1	NM_001256252	0	0	0	0	0	0
ADGRE2	NM_001271052	0	0	0	0	0	0
ADGRE3	NM_001289158	0	0	0	0	0	0
ADGRE5	NM_001025160	0	0	0	0	0	0
ADGRF1	NM_025048	0	0	0	0	0	0
ADGRF2	NM_153839	0	0	0	0	0	0
ADGRF3	NM_001145168	0	0	0	0	0	0
ADGRF4	NM_153838	0	0	0	0	0	0
ADGRF5	NM_001098518	0	0	0	0	0	0
ADGRG1	NM_001145774	0	0.918344	1	0	0.911378	1
ADGRG2	NM_001079858	0	0	0	0	0	0
ADGRG3	NM_001308360	0	0	0	0	0	0
ADGRG4	NM_153834	0	0	0	0	0	0
ADGRG5	NM_153837	0	0	0	0	0	0
ADGRG6	NM_001032394	0	0	0	0	0	0
ADGRG7	NM_001308362	0	0	0	0	0	0
ADGRL1	NM_001008701	0	0	0	0	0	0
ADGRL2	NM_001297705	0	0	0	0	0	0
ADGRL3	NM_015236	0	0	0	0	0	0
ADGRL4	NM_022159	0	0	0	0	0	0
ADGRV1	NM_032119	0	0.89845	0.974912	0	0.924915	0.99778
ADH1A	NM_000667	1	0.323253	0.517473	0	0	1
ADH1B	NM_000668	1	0.194892	0.579301	1	0.883065	1
ADH1C	NM_000669	1	0.227151	0.671371	1	0.883065	1
ADH4	NM_000670	1	0.953426	1	1	0.884232	1
ADH5	NM_000671	1	0.30101	0.686195	1	0.882828	1
ADH6	NM_000672	1	0.866153	0.994394	0	0	0.121934
ADH7	NM_001166504	1	0.924919	0.876375	1	0.887379	1
ADHFE1	NM_144650	1	0.919552	1	0	0	0
ADI1	NM_001306077	0	0	0	0	0	0
ADIG	NM_001018082	0	0	0	0	0	0
ADIPOQ	NM_001177800	1	0.89816	1	1	0.953374	0.991411
ADIPOR1	NM_001290553	1	0.638494	1	1	0.903409	1
ADIPOR2	NM_024551	1	0.869535	1	0	0	0
ADIRF	NM_006829	0	0	0	0	0	0
ADK	NM_001123	1	0.943843	0.987145	1	0.858593	1
ADM	NM_001124	1	0.852507	0.992625	1	0.911504	1
ADM2	NM_001253845	0	0	0	0	0	0
ADM5	NM_001101340	0	0	0	0	0	0
ADNP	NM_001282532	1	0.972587	1	1	0.982502	1
ADNP2	NM_014913	0	0	0	0	0	0
ADO	NM_032804	0	0	0	0	0	0
ADORA1	NM_000674	1	0.873704	1	1	0.961357	1
ADORA2A	NM_001278497	1	0.908264	1	1	0.968916	1
ADORA2B	NM_000676	0	0	0	0	0	0
ADORA3	NM_000677	1	0.907425	1	1	0.960463	1
ADPGK	NM_031284	0	0	0	0	0	0
ADPRH	NM_001125	0	0	0	0	0	0
ADPRHL1	NM_199162	0	0	0	0	0	0
ADPRHL2	NM_017825	0	0	0	0	0	0
ADPRM	NM_020233	1	0	0	0	0	0
ADRA1A	NM_000680	1	0.950709	1	1	0.972316	1
ADRA1B	NM_000679	0	0	0	0	0	0
ADRA1D	NM_000678	0	0	0	0	0	0
ADRA2A	NM_000681	1	0.959666	1	1	0.984701	0.879694
ADRA2B	NM_000682	1	0.988439	1	1	0.986272	1
ADRA2C	NM_000683	1	0.862141	1	1	0.984605	0.885234
ADRB1	NM_000684	1	0.936906	1	1	0.985075	0.928765
ADRB2	NM_000024	1	0.929017	1	1	0.985179	0.972699
ADRB3	NM_000025	1	0.979342	1	1	0.96863	1
ADRBK1	NM_001619	0	0	0.257732	0	0	0.0893471
ADRBK2	NM_005160	1	0.895425	1	1	0.861713	1
ADRM1	NM_001281437	0	0	0	0	0	0
ADSL	NM_000026	1	0.920506	1	1	0.874937	1
ADSS	NM_001126	0	0	0	0	0	0
ADSSL1	NM_199165	0	0	0	0	0	0
ADTRP	NM_001143948	1	0.855891	0.908471	1	0.797468	0.908471
AEBP1	NM_001129	0	0	0	0	0	0
AEBP2	NM_001267043	0	0	0	0	0	0
AEN	NM_022767	0	0	0	0	0	0
AES	NM_001130	0	0	0	0	0	0
AFAP1	NM_001134647	0	0	0	0	0	0
AFAP1L1	NM_001146337	0	0	0	0	0	0
AFAP1L2	NM_001001936	0	0	0	0	0	0
AFF1	NM_005935	1	0.957816	0.993909	0	0	0
AFF2	NM_001170628	1	0.948589	1	1	0.903604	1
AFF3	NM_001025108	1	0.918306	0.970488	1	0.905902	0.998075
AFF4	NM_014423	0	0	0	0	0	0
AFG3L2	NM_006796	1	0.800911	0.97853	1	0.894925	0.986012
AFM	NM_001133	0	0	0	0	0	0
AFP	NM_001134	1	0.91046	0.974895	1	0.888703	0.996234
AFTPH	NM_001002243	0	0	0	0	0	0
AGA	NM_000027	1	0.960742	1	1	0.891506	1
AGAP1	NM_001244888	0	0	0	0	0	0
AGAP11	NM_133447	0	0	0	0	0	0
AGAP2	NM_001122772	0	0	0	0	0	0
AGAP3	NM_001308305	0	0	0	0	0	0
AGAP4	NM_001276343	0	0	0	0	0	0
AGAP5	NM_001144000	0	0	0	0	0	0
AGAP6	NM_001077665	0	0	0	0	0	0
AGAP9	NM_001190810	0	0	0	0	0	0
AGBL1	NM_152336	1	0.92065	1	0	0	0
AGBL2	NM_024783	0	0	0	0	0	0
AGBL3	NM_178563	0	0	0	0	0	0
AGBL4	NM_032785	1	0.923263	1	1	0.870174	1
AGBL5	NM_001035507	0	0	0	0	0	0
AGER	NM_001136	1	0.133017	0.142857	1	0.126888	0.142857
AGFG1	NM_001135187	0	0	0	0	0	0
AGFG2	NM_006076	0	0	0	0	0	0
AGGF1	NM_018046	1	0.638447	0.834381	1	0.901664	0.992976
AGK	NM_018238	1	0.796148	0.927234	1	0.845907	1
AGL	NM_000645	1	0.887612	0.902368	1	0.895676	0.995196
AGMAT	NM_024758	0	0	0	0	0	0
AGMO	NM_001004320	1	0.917653	0.771259	1	0.867061	1
AGO1	NM_012199	1	0.871626	1	1	0.811638	0.913317
AGO2	NM_001164623	1	0.83646	0.980613	1	0.893058	0.980613
AGO3	NM_024852	0	0	0.0673048	0	0	0
AGO4	NM_017629	0	0	0.0444646	0	0	0.0713854
AGPAT1	NM_006411	0	0	0	0	0	0.0218472
AGPAT2	NM_001012727	1	0.939426	1	1	0.899044	1
AGPAT3	NM_001037553	0	0	0	0	0	0
AGPAT4	NM_020133	0	0	0	0	0	0
AGPAT5	NM_018361	0	0	0	0	0	0
AGPS	NM_003659	1	0.909975	0.933741	1	0.863162	1
AGR2	NM_006408	0	0	0	0	0	0
AGR3	NM_176813	0	0	0	0	0	0
AGRN	NM_001305275	1	0.892053	0.989128	1	0.892312	0.990551
AGRP	NM_001138	1	0.863198	1	1	0.884393	1
AGT	NM_000029	1	0.870828	1	1	0.953028	1
AGTPBP1	NM_001286715	0	0	0	0	0	0
AGTR1	NM_032049	1	0.985565	1	1	0.882919	0.935846
AGTR2	NM_000686	1	0.995583	1	1	0.983216	1
AGTRAP	NM_001040194	0	0	0	0	0	0
AGXT	NM_000030	1	0.926498	1	1	0.870908	1
AGXT2	NM_001306173	1	0.930556	1	1	0.873333	1
AHCTF1	NM_015446	0	0	0	0	0	0
AHCY	NM_000687	1	0.532078	1	1	0.88817	1
AHCYL1	NM_001242675	0	0	0	0	0	0
AHCYL2	NM_001130722	0	0	0	0	0	0
AHDC1	NM_001029882	0	0	0	0	0	0
AHI1	NM_001134832	1	0.871064	0.83933	1	0.9003	1
AHNAK	NM_001620	0	0	0	0	0	0
AHNAK2	NM_138420	0	0	0	0	0	0
AHR	NM_001621	1	0.908604	0.909943	1	0.929026	1
AHRR	NM_001242412	1	0.920267	0.983504	1	0.916732	1
AHSA1	NM_012111	0	0	0	0	0	0
AHSA2	NM_152392	0	0	0	0	0	0
AHSG	NM_001622	1	0.890896	1	1	0.901734	1
AHSP	NM_016633	1	0.840617	1	1	0.902314	1
AICDA	NM_020661	1	0.89335	1	1	0.880803	1
AIDA	NM_022831	0	0	0	0	0	0
AIF1	NM_032955	1	0.160862	0.166667	1	0.1534	0.166667
AIF1L	NM_001185095	0	0	0	0	0	0
AIFM1	NM_001130846	1	0.893213	1	1	0.888688	1
AIFM2	NM_001198696	0	0	0	0	0	0
AIFM3	NM_001146288	0	0	0	0	0	0
AIG1	NM_001286588	0	0	0	0	0	0
AIM1	NM_001624	0	0	0	0	0	0
AIM1L	NM_001039775	0	0	0	0	0	0
AIM2	NM_004833	0	0	0	0	0	0
AIMP1	NM_001142416	1	0.938033	1	1	0.896979	1
AIMP2	NM_006303	0	0	0	0	0	0
AIP	NM_001302959	1	0.88878	1	1	0.915354	1
AIPL1	NM_001285403	1	0.827098	1	1	0.884732	1
AIRE	NM_000383	1	0.93949	1	1	0.883076	1
AJAP1	NM_001042478	0	0	0	0	0	0
AJUBA	NM_001289097	0	0	0	0	0	0
AK1	NM_000476	1	0.89697	1	1	0.861818	1
AK2	NM_001625	1	0.50625	1	1	0.901042	1
AK3	NM_001199856	0	0	0	0	0	0
AK4	NM_013410	0	0	0	0	0	0
AK5	NM_012093	0	0	0	0	0	0
AK6	NM_016283	0	0	0	0	0	0
AK7	NM_152327	0	0	0	0	0	0
AK8	NM_152572	0	0	0	0	0	0
AK9	NM_145025	1	0	0	0	0	0
AKAP1	NM_001242902	0	0	0	0	0	0
AKAP10	NM_007202	1	0.957513	0.9691	1	0.88876	1
AKAP11	NM_016248	0	0	0	0	0	0
AKAP12	NM_144497	0	0	0	0	0	0
AKAP13	NM_001270546	1	0.913632	1	1	0.899177	1
AKAP14	NM_001008535	0	0	0	0	0	0
AKAP2	NM_001136562	1	0.962222	1	1	0.981111	1
AKAP3	NM_001278309	1	0	0	0	0	0
AKAP4	NM_139289	0	0	0	0	0	0
AKAP5	NM_004857	0	0	0	0	0	0
AKAP6	NM_004274	0	0	0	0	0	0
AKAP7	NM_004842	0	0	0	0	0	0
AKAP8	NM_005858	0	0	0	0	0	0
AKAP8L	NM_001291478	0	0	0	0	0	0
AKAP9	NM_005751	1	0.905203	0.971	1	0.930778	0.988196
AKIRIN1	NM_001136275	0	0	0	0	0	0
AKIRIN2	NM_018064	0	0	0	0	0	0
AKNA	NM_030767	0	0	0	0	0	0
AKNAD1	NM_152763	0	0	0	0	0	0
AKR1A1	NM_001202413	0	0	0	0	0	0
AKR1B1	NM_001628	1	0.481125	1	1	0.859363	1
AKR1B10	NM_020299	0	0	0	0	0	0.120651
AKR1B15	NM_001080538	0	0	0	0	0	0
AKR1C1	NM_001353	0	0	0.179429	0	0	0.902402
AKR1C2	NM_001135241	1	0.365517	0.584483	1	0.863793	1
AKR1C3	NM_001253909	1	0.627561	0.869646	1	0.888268	1
AKR1C4	NM_001818	1	0.585586	0.991742	1	0.869369	1
AKR1D1	NM_001190906	1	0.929542	1	1	0.870968	1
AKR1E2	NM_001040177	0	0	0	0	0	0
AKR7A2	NM_003689	1	0.411029	0.851471	1	0.902206	0.985294
AKR7A3	NM_012067	1	0.130878	0.630878	1	0.893417	1
AKT1	NM_005163	1	0.888945	1	1	0.872644	1
AKT1S1	NM_001278159	0	0	0	0	0	0
AKT2	NM_001243027	1	0.883529	1	1	0.882941	1
AKT3	NM_005465	1	0.886224	0.972959	1	0.872449	1
AKTIP	NM_001012398	0	0	0	0	0	0
ALAD	NM_000031	1	0.965806	1	1	0.854152	1
ALAS1	NM_000688	0	0	0	0	0	0
ALAS2	NM_000032	1	0.821165	1	1	0.916821	1
ALB	NM_000477	1	0.922594	0.872385	1	0.888703	1
ALCAM	NM_001243283	1	0.955939	0.900383	1	0.885057	1
ALDH16A1	NM_001145396	1	0.790401	1	1	0.893992	1
ALDH18A1	NM_001017423	1	0.894187	1	1	0.896473	1
ALDH1A1	NM_000689	1	0.923001	1	1	0.876604	1
ALDH1A2	NM_170697	1	0.931539	1	1	0.883558	1
ALDH1A3	NM_000693	1	0.874696	1	0	0	0
ALDH1B1	NM_000692	1	0.986826	1	0	0	0.307403
ALDH1L1	NM_001270365	0	0	0	0	0	0
ALDH1L2	NM_001034173	0	0	0	0	0	0
ALDH2	NM_000690	1	0.867406	1	1	0.87946	1
ALDH3A1	NM_001135168	1	0.869467	1	0	0	0
ALDH3A2	NM_001031806	1	0.864556	1	1	0.901401	1
ALDH3B1	NM_000694	1	0.72449	0.954082	0	0	0
ALDH3B2	NM_000695	1	0.548714	0.962788	0	0	0
ALDH4A1	NM_001161504	1	0.953248	1	1	0.883366	1
ALDH5A1	NM_001080	1	0.901394	1	1	0.905378	1
ALDH6A1	NM_001278593	1	0.902391	1	1	0.893119	1
ALDH7A1	NM_001182	1	0.649145	0.926068	1	0.85812	1
ALDH8A1	NM_001193480	1	0.846847	0.95045	0	0	0
ALDH9A1	NM_000696	1	0.881322	1	0	0	0
ALDOA	NM_001243177	1	0.759431	1	1	0.894249	1
ALDOB	NM_000035	1	0.813428	1	1	0.89258	1
ALDOC	NM_005165	0	0	0	0	0	0
ALG1	NM_019109	1	0.341514	0.432898	1	0.871018	1
ALG10	NM_032834	0	0	0	0	0	1
ALG10B	NM_001013620	0	0	0	1	0.963035	1
ALG11	NM_001004127	1	0.985357	1	1	0.965223	1
ALG12	NM_024105	1	0.821018	1	1	0.906404	1
ALG13	NM_001257239	1	0.879699	1	1	0.879699	1
ALG14	NM_001305242	1	0.747006	0.884731	0	0	0
ALG1L	NM_001015050	0	0	0	0	0	1
ALG1L2	NM_001136152	0	0	0	0	0	0.938017
ALG2	NM_033087	1	0.963937	1	1	0.985725	1
ALG3	NM_005787	1	0.864639	1	1	0.909362	1
ALG5	NM_001142364	0	0	0	0	0	0
ALG6	NM_013339	1	0.896353	0.869482	1	0.872361	1
ALG8	NM_001007027	1	0.898649	0.93815	1	0.871622	1
ALG9	NM_001077691	1	0.965247	1	1	0.888453	1
ALK	NM_004304	1	0.894239	1	1	0.908517	0.961813
ALKBH1	NM_006020	0	0	0	0	0	0
ALKBH2	NM_001001655	0	0	0	0	0	0
ALKBH3	NM_139178	0	0	0	0	0	0
ALKBH4	NM_017621	0	0	0	0	0	0
ALKBH5	NM_017758	0	0	0	0	0	0
ALKBH6	NM_198867	0	0	0	0	0	0
ALKBH7	NM_032306	1	0	0	0	0	0
ALKBH8	NM_001301010	0	0	0	0	0	0
ALLC	NM_018436	1	0.913366	1	0	0	0
ALMS1	NM_015120	1	0.891463	0.960965	1	0.967446	0.988156
ALOX12	NM_000697	1	0.861285	1	1	0.894592	1
ALOX12B	NM_001139	1	0.838137	1	1	0.894678	1
ALOX15	NM_001140	1	0.666144	0.823068	1	0.894468	1
ALOX15B	NM_001039130	0	0	0.14651	0	0	0.0803571
ALOX5	NM_000698	1	0.83675	1	1	0.895938	1
ALOX5AP	NM_001629	1	0.944606	1	1	0.870262	1
ALOXE3	NM_021628	1	0.85307	1	1	0.899488	1
ALPI	NM_001631	0	0	0	0	0	0
ALPK1	NM_001102406	0	0	0	0	0	0
ALPK2	NM_052947	0	0	0	0	0	0
ALPK3	NM_020778	0	0	0	0	0	0
ALPL	NM_000478	1	0.840199	1	1	0.896278	1
ALPP	NM_001632	0	0	0	0	0	0
ALPPL2	NM_031313	0	0	0	0	0	0
ALS2	NM_001135745	1	0.966438	1	1	0.956522	1
ALS2CL	NM_182775	1	0.90578	1	1	0.87015	1
ALS2CR11	NM_001168217	0	0	0	0	0	0
ALS2CR12	NM_001127391	0	0	0	0	0	0
ALX1	NM_006982	1	0.838738	1	1	0.933392	1
ALX3	NM_006492	1	0.849832	1	1	0.936242	0.881711
ALX4	NM_021926	1	0.842407	1	1	0.945559	0.990688
ALYREF	NM_005782	0	0	0	0	0	0
AMACR	NM_001167595	1	0.962105	1	1	0.926316	1
AMBN	NM_016519	0	0	0	0	0	0
AMBP	NM_001633	0	0	0	0	0	0
AMBRA1	NM_017749	0	0	0	0	0	0
AMD1	NM_001287214	0	0	0	0	0	0
AMDHD1	NM_152435	0	0	0	0	0	0
AMDHD2	NM_015944	0	0	0	0	0	0
AMELX	NM_001142	1	0.657216	1	1	0.877577	1
AMELY	NM_001143	1	0.639281	0	1	0.874198	0
AMER1	NM_152424	1	0.992459	1	1	0.9971	1
AMER2	NM_199138	0	0	0	0	0	0
AMER3	NM_001105194	0	0	0	0	0	0
AMFR	NM_001144	0	0	0	0	0	0
AMH	NM_000479	1	0.924057	1	1	0.949549	0.984068
AMHR2	NM_001164690	1	0.838039	1	1	0.896111	1
AMICA1	NM_001286571	0	0	0	0	0	0
AMIGO1	NM_020703	0	0	0	0	0	0
AMIGO2	NM_001143668	0	0	0	0	0	0
AMIGO3	NM_198722	0	0	0	0	0	0
AMMECR1	NM_001025580	0	0	0	0	0	0
AMMECR1L	NM_031445	0	0	0	0	0	0
AMN	NM_030943	1	0.826276	1	1	0.876221	1
AMN1	NM_001113402	0	0	0	0	0	0
AMOT	NM_001113490	0	0	0	0	0	0
AMOTL1	NM_001301007	0	0	0	0	0	0
AMOTL2	NM_001278685	0	0	0	0	0	0
AMPD1	NM_000036	1	0.870935	0.948039	1	0.898089	1
AMPD2	NM_203404	0	0	0	0	0	0
AMPD3	NM_001172430	1	0.82926	1	1	0.908869	1
AMPH	NM_001635	0	0	0	0	0	0
AMT	NM_000481	1	0.963104	1	1	0.903308	1
AMTN	NM_001286731	0	0	0	0	0	0
AMY1A	NM_004038	0	0	0	0	0	0
AMY1B	NM_001008218	0	0	0	0	0	0
AMY1C	NM_001008219	0	0	0	0	0	0
AMY2A	NM_000699	0	0	0	0	0	0
AMY2B	NM_020978	0	0	0	0	0	0
AMZ1	NM_001284355	0	0	0	0	0	0
AMZ2	NM_001033569	0	0	0	0	0	0
ANAPC1	NM_022662	0	0	0	1	0.883863	0.900583
ANAPC10	NM_001256706	0	0	0	0	0	0
ANAPC11	NM_001002249	0	0	0	0	0	0
ANAPC13	NM_001242375	0	0	0	0	0	0
ANAPC15	NM_001278494	0	0	0	0	0	0
ANAPC16	NM_001242546	0	0	0	0	0	0
ANAPC2	NM_013366	0	0	0	0	0	0
ANAPC4	NM_001286756	0	0	0	0	0	0
ANAPC5	NM_016237	0	0	0	0	0	0
ANAPC7	NM_001137664	0	0	0	0	0	0
ANG	NM_001097577	1	0.857438	1	1	0.960744	1
ANGEL1	NM_015305	0	0	0	0	0	0
ANGEL2	NM_001300755	0	0	0	0	0	0
ANGPT1	NM_001314051	1	0.901495	0.970097	1	0.905893	1
ANGPT2	NM_001118887	1	0	0	0	0	0
ANGPT4	NM_015985	0	0	0	0	0	0
ANGPTL1	NM_004673	0	0	0	0	0	0
ANGPTL2	NM_012098	0	0	0	0	0	0
ANGPTL3	NM_014495	1	0.976548	1	1	0.920024	0.962718
ANGPTL4	NM_001039667	1	0.882702	1	1	0.915367	1
ANGPTL5	NM_178127	1	0.931406	0.875588	1	0.897781	1
ANGPTL6	NM_031917	0	0	0	0	0	0
ANGPTL7	NM_021146	0	0	0	0	0	0
ANHX	NM_001191054	0	0	0	0	0	0
ANK1	NM_001142445	1	0.797147	1	1	0.879556	1
ANK2	NM_001148	1	0.940061	0.993583	1	0.93627	0.998031
ANK3	NM_001149	1	0.914346	0.962165	1	0.899369	1
ANKAR	NM_144708	0	0	0	0	0	0
ANKDD1A	NM_182703	0	0	0	0	0	0
ANKDD1B	NM_001276713	0	0	0	0	0	0
ANKEF1	NM_001303472	0	0	0	0	0	0
ANKFN1	NM_153228	0	0	0	0	0	0
ANKFY1	NM_001257999	0	0	0	0	0	0
ANKH	NM_054027	1	0.895355	1	1	0.883614	1
ANKHD1	NM_001197030	0	0	0	0	0	0
ANKHD1-EIF4EBP3	NM_020690	0	0	0	0	0	0
ANKIB1	NM_019004	0	0	0	0	0	0
ANKK1	NM_178510	1	0.91482	1	1	0.940794	1
ANKLE1	NM_001278443	0	0	0	0	0	0
ANKLE2	NM_015114	0	0	0	0	0	0
ANKMY1	NM_001282771	0	0	0	0	0	0
ANKMY2	NM_020319	0	0	0	0	0	0
ANKRA2	NM_023039	0	0	0	0	0	0
ANKRD1	NM_014391	1	0.87197	1	1	0.870455	1
ANKRD10	NM_001286721	0	0	0	0	0	0
ANKRD12	NM_001204056	0	0	0	0	0	0
ANKRD13A	NM_033121	0	0	0	0	0	0
ANKRD13B	NM_152345	0	0	0	0	0	0
ANKRD13C	NM_030816	0	0	0	0	0	0
ANKRD16	NM_001009941	0	0	0	0	0	0
ANKRD17	NM_001286771	0	0	0	0	0	0
ANKRD18A	NM_147195	0	0	0	0	0	0
ANKRD18B	NM_001244752	0	0	0	0	0	0
ANKRD2	NM_001129981	0	0	0	0	0	0
ANKRD20A1	NM_032250	0	0	0	0	0	0
ANKRD20A2	NM_001012421	0	0	0	0	0	0
ANKRD20A3	NM_001012419	0	0	0	0	0	0
ANKRD20A4	NM_001098805	0	0	0	0	0	0
ANKRD22	NM_144590	0	0	0	0	0	0
ANKRD23	NM_144994	0	0	0	0	0	0
ANKRD24	NM_133475	0	0	0	0	0	0
ANKRD26	NM_001256053	1	0.831587	0.783821	1	0.900924	0.997689
ANKRD27	NM_032139	0	0	0	0	0	0
ANKRD28	NM_001195099	0	0	0	0	0	0
ANKRD29	NM_001308238	0	0	0	0	0	0
ANKRD30A	NM_052997	0	0	0	0	0	0
ANKRD30B	NM_001145029	0	0	0	0	0	0
ANKRD31	NM_001164443	0	0	0	0	0	0
ANKRD33	NM_001130015	0	0	0	0	0	0
ANKRD33B	NM_001164440	0	0	0	0	0	0
ANKRD34A	NM_001039888	0	0	0	0	0	0
ANKRD34B	NM_001004441	0	0	0	0	0	0
ANKRD34C	NM_001146341	0	0	0	0	0	0
ANKRD35	NM_001280799	0	0	0	0	0	0
ANKRD36	NM_001164315	0	0	0	0	0	0
ANKRD36B	NM_025190	0	0	0	0	0	0
ANKRD36C	NM_001310154	0	0	0	0	0	0
ANKRD37	NM_181726	0	0	0	0	0	0
ANKRD39	NM_016466	0	0	0	0	0	0
ANKRD40	NM_052855	0	0	0	0	0	0
ANKRD42	NM_001300976	0	0	0	0	0	0
ANKRD44	NM_153697	0	0	0	0	0	0
ANKRD45	NM_198493	0	0	0	0	0	0
ANKRD46	NM_001270378	0	0	0	0	0	0
ANKRD49	NM_017704	0	0	0	0	0	0
ANKRD50	NM_001167882	0	0	0	0	0	0
ANKRD52	NM_173595	0	0	0	0	0	0
ANKRD53	NM_001115116	0	0	0	0	0	0
ANKRD54	NM_138797	0	0	0	0	0	0
ANKRD55	NM_024669	0	0	0	0	0	0
ANKRD6	NM_001242814	0	0	0	0	0	0
ANKRD60	NM_001304369	0	0	0	0	0	0
ANKRD61	NM_001271700	0	0	0	0	0	0
ANKRD62	NM_001277333	0	0	0	0	0	0
ANKRD63	NM_001190479	0	0	0	0	0	0
ANKRD65	NM_001145210	0	0	0	0	0	0
ANKRD66	NM_001162435	0	0	0	0	0	0
ANKRD7	NM_019644	0	0	0	0	0	0
ANKRD9	NM_152326	0	0	0	0	0	0
ANKS1A	NM_015245	1	0.843528	1	1	0.894845	1
ANKS1B	NM_001204065	1	0.918086	1	1	0.877534	1
ANKS3	NM_133450	0	0	0	0	0	0
ANKS4B	NM_145865	0	0	0	0	0	0
ANKS6	NM_173551	1	0.85541	0.99005	0	0	0
ANKUB1	NM_001315506	0	0	0	0	0	0
ANKZF1	NM_001042410	0	0	0	0	0	0
ANLN	NM_001284301	0	0	0	0	0	0
ANO10	NM_001204831	1	0.83778	0.850688	1	0.910069	1
ANO2	NM_001278596	0	0	0	0	0	0
ANO3	NM_001313727	1	0.924737	1	0	0	0
ANO4	NM_001286616	0	0	0	0	0	0
ANO5	NM_001142649	1	0.888367	0.97375	1	0.885327	0.997237
ANO6	NM_001142678	1	0.872952	0.987353	1	0.890773	0.997413
ANO7	NM_001001666	1	0.868571	1	1	0.891429	1
ANO8	NM_020959	0	0	0	0	0	0
ANO9	NM_001012302	0	0	0	0	0	0
ANOS1	NM_000216	0	0.653477	0.776028	0	0.89781	0.994237
ANP32A	NM_006305	0	0	0	0	0	0
ANP32B	NM_006401	0	0	0	0	0	0
ANP32C	NM_012403	0	0	0	0	0	0
ANP32D	NM_012404	0	0	0	0	0	0
ANP32E	NM_001136479	0	0	0	0	0	0
ANPEP	NM_001150	0	0	0	0	0	0
ANTXR1	NM_018153	1	0.936268	1	1	0.837714	1
ANTXR2	NM_001145794	1	0.95545	0.940284	1	0.855924	1
ANTXRL	NM_001278688	0	0	0	0	0	0
ANXA1	NM_000700	0	0	0	0	0	0
ANXA10	NM_007193	0	0	0	0	0	0
ANXA11	NM_001278408	1	0.871992	1	1	0.870549	1
ANXA13	NM_001003954	0	0	0	0	0	0
ANXA2	NM_001002857	0	0	0	0	0	0
ANXA2R	NM_001014279	0	0	0	0	0	0
ANXA3	NM_005139	0	0	0	0	0	0
ANXA4	NM_001153	0	0	0	0	0	0
ANXA5	NM_001154	1	0.945253	0.9307	1	0.839917	1
ANXA6	NM_001193544	0	0	0	0	0	0
ANXA7	NM_001156	0	0	0	0	0	0
ANXA8	NM_001040084	0	0	0	0	0	0
ANXA8L1	NM_001098845	0	0	0	0	0	0
ANXA9	NM_003568	0	0	0	0	0	0
AOAH	NM_001177506	1	0.961969	1	1	0.857046	0.996604
AOC1	NM_001091	1	0.921772	1	1	0.971026	1
AOC2	NM_001158	0	0	0	0	0	0
AOC3	NM_001277732	0	0	0	0	0	0
AOX1	NM_001159	1	0.919143	0.983939	0	0	0
AP1AR	NM_001128426	0	0	0	0	0	0
AP1B1	NM_001127	0	0	0	0	0	0
AP1G1	NM_001030007	0	0	0	0	0	0
AP1G2	NM_001282475	0	0	0	0	0	0
AP1M1	NM_001130524	0	0	0	0	0	0
AP1M2	NM_001300887	0	0	0	0	0	0
AP1S1	NM_001283	1	0.88774	1	1	0.859675	1
AP1S2	NM_001272071	1	0.587116	0.610542	1	0.816984	0.928258
AP1S3	NM_001039569	0	0	0	0	0	0
AP2A1	NM_014203	1	0	0.026451	0	0	0.0267078
AP2A2	NM_001242837	0	0	0	0	0	0
AP2B1	NM_001030006	0	0	0	0	0	0
AP2M1	NM_001025205	0	0	0	0	0	0
AP2S1	NM_001301076	0	0	0	0	0	0
AP3B1	NM_001271769	1	0.898277	0.850886	1	0.884155	1
AP3B2	NM_001278511	1	0.88707	1	1	0.884902	1
AP3D1	NM_001261826	0	0	0	0	0	0
AP3M1	NM_012095	0	0	0	0	0	0
AP3M2	NM_001134296	0	0	0	0	0	0
AP3S1	NM_001284	0	0	0	0	0	0
AP3S2	NM_005829	0	0	0	0	0	0
AP4B1	NM_001253852	1	0.896947	0.968702	1	0.927481	0.972137
AP4E1	NM_001252127	1	0.916688	0.995442	1	0.909344	1
AP4M1	NM_004722	1	0.824669	1	1	0.85474	1
AP4S1	NM_001254726	1	0.788732	0.903169	1	0.866197	1
AP5B1	NM_138368	0	0	0	0	0	0
AP5M1	NM_018229	0	0	0	0	0	0
AP5S1	NM_001204446	0	0	0	0	0	0
AP5Z1	NM_014855	1	0.859214	1	1	0.895941	1
APAF1	NM_001160	1	0.916467	1	1	0.898582	0.998255
APBA1	NM_001163	0	0	0	0	0	0
APBA2	NM_001130414	1	0.778448	1	1	0.921251	0.976262
APBA3	NM_004886	0	0	0	0	0	0
APBB1	NM_001257325	1	0.923511	1	1	0.876283	1
APBB1IP	NM_019043	0	0	0	0	0	0
APBB2	NM_001166051	0	0	0	0	0	0
APBB3	NM_006051	1	0.906218	1	1	0.882263	1
APC	NM_000038	1	0.965615	0.982917	1	0.968791	0.989488
APC2	NM_005883	0	0	0	0	0	0
APCDD1	NM_153000	1	0.950716	1	1	0.945559	0.969054
APCS	NM_001639	0	0	0	0	0	0
APEH	NM_001640	0	0	0	0	0	0
APELA	NM_001297550	0	0	0	0	0	0
APEX1	NM_001244249	1	0.973142	1	1	0.931961	1
APEX2	NM_001271748	0	0	0	0	0	0
APH1A	NM_001077628	1	0.8859	1	1	0.881262	1
APH1B	NM_001145646	1	0.836663	1	1	0.884841	1
API5	NM_001142930	0	0	0	0	0	0
APIP	NM_015957	1	0	0.0416254	0	0	0.0961348
APITD1-CORT	NM_001243768	0	0	0	0	0	0
APLF	NM_173545	0	0	0	0	0	0.0692149
APLN	NM_017413	0	0	0	0	0	0
APLNR	NM_005161	1	0.962806	1	1	0.981403	0.729501
APLP1	NM_001024807	0	0	0	0	0	0
APLP2	NM_001243299	0	0	0	0	0	0
APMAP	NM_020531	0	0	0	0	0	0
APOA1	NM_000039	1	0.905844	1	1	0.938312	1
APOA1BP	NM_144772	0	0	0	0	0	0
APOA2	NM_001643	1	0.829787	1	1	0.865248	1
APOA4	NM_000482	1	0.949657	1	1	0.956522	1
APOA5	NM_001166598	1	0.972154	1	1	0.953317	1
APOB	NM_000384	1	0.944654	0.982696	1	0.962901	1
APOBEC1	NM_001644	0	0	0	0	0	0
APOBEC2	NM_006789	1	0.935099	1	0	0	0
APOBEC3A	NM_001270406	0	0	0.209115	0	0	0.458445
APOBEC3A_B	NM_001193289	0	0	0.195	0	0.04125	0.495
APOBEC3B	NM_001270411	1	0.219512	0.519369	1	0.895265	1
APOBEC3C	NM_014508	0	0	0.0777626	0	0	0.0777626
APOBEC3D	NM_152426	0	0	0.235947	0	0	0.530881
APOBEC3F	NM_001006666	0	0	0.133803	0	0	0.589202
APOBEC3G	NM_021822	1	0.604068	0.868475	1	0.894915	1
APOBEC3H	NM_001166004	1	0.902564	1	1	0.919658	1
APOBEC4	NM_203454	0	0	0	0	0	0
APOBR	NM_018690	0	0	0	0	0	0
APOC1	NM_001645	1	0.36828	0.736559	1	0.83871	1
APOC2	NM_000483	1	0.880282	1	1	0.866197	1
APOC3	NM_000040	1	0.828571	1	1	0.864286	1
APOC4	NM_001646	1	0.710317	1	1	0.880952	1
APOD	NM_001647	1	0.910959	1	1	0.891781	1
APOE	NM_001302690	1	0.895717	1	1	0.946927	1
APOF	NM_001638	1	0.952875	1	0	0	0
APOH	NM_000042	1	0.893962	0.949926	1	0.885862	1
APOL1	NM_001136540	1	0.879026	1	1	0.936292	1
APOL2	NM_030882	0	0	0.295414	0	0	0.145503
APOL3	NM_014349	1	0.821685	0.955197	1	0.918459	0.955197
APOL4	NM_030643	0	0	0.146888	0	0	0.138589
APOL5	NM_030642	0	0	0	0	0	0
APOL6	NM_030641	0	0	0	0	0	0
APOLD1	NM_030817	0	0	0	0	0	0
APOM	NM_019101	1	0.123385	0.142857	1	0.122146	0.142857
APOO	NM_024122	0	0	0	0	0	0
APOOL	NM_198450	1	0	0	0	0	0
APOPT1	NM_001302654	0	0	0	0	0	0
APP	NM_001136016	1	0.845601	1	1	0.889421	1
APPBP2	NM_001282476	0	0	0	0	0	0
APPL1	NM_012096	0	0	0	0	0	0
APPL2	NM_001251905	0	0	0	0	0	0
APRT	NM_000485	1	0.9179	1	1	0.87214	1
APTX	NM_001195249	1	0.8411	1	1	0.908327	1
AQP1	NM_001185062	1	0.856	1	1	0.8944	1
AQP10	NM_080429	0	0	0	0	0	0
AQP11	NM_173039	0	0	0	0	0	0
AQP12A	NM_198998	0	0	0	0	0	0
AQP12B	NM_001102467	0	0	0	0	0	0
AQP2	NM_000486	1	0.857582	1	1	0.922131	1
AQP3	NM_004925	1	0.912422	1	1	0.898123	1
AQP4	NM_004028	1	0.986867	1	1	0.938086	1
AQP5	NM_001651	1	0.957203	1	1	0.917537	1
AQP6	NM_001652	0	0	0	0	0	0
AQP7	NM_001170	0	0	0	1	0.60275	1
AQP8	NM_001169	0	0	0	0	0	0
AQP9	NM_020980	0	0	0	0	0	0
AQR	NM_014691	0	0	0	0	0	0
AR	NM_001011645	1	0.882313	1	1	0.897781	1
ARAF	NM_001256197	1	0.858081	1	0	0	0
ARAP1	NM_001135190	0	0	0	0	0	0
ARAP2	NM_015230	0	0	0	0	0	0
ARAP3	NM_022481	0	0	0	0	0	0
ARC	NM_015193	1	0.970755	1	0	0	0
ARCN1	NM_001142281	0	0	0	0	0	0
AREG	NM_001657	0	0	0	0	0	0
AREL1	NM_001039479	1	0.909774	1	1	0.891917	0.997807
ARF1	NM_001024227	0	0	0	0	0	0
ARF3	NM_001659	0	0	0	0	0	0
ARF4	NM_001660	1	0.784163	1	1	0.850575	1
ARF5	NM_001662	0	0	0	0	0	0
ARF6	NM_001663	0	0	0	0	0	0
ARFGAP2	NM_001242832	0	0	0	0	0	0
ARFGAP3	NM_001142293	0	0	0	0	0	0
ARFGEF1	NM_006421	0	0	0	0	0	0
ARFGEF2	NM_006420	1	0.872362	0.982509	1	0.892888	1
ARFGEF3	NM_020340	0	0	0	0	0	0
ARFIP1	NM_001025593	0	0	0	0	0	0
ARFIP2	NM_001242854	0	0	0	0	0	0
ARFRP1	NM_001267548	0	0	0	0	0	0
ARG1	NM_000045	1	0.941815	0.974399	1	0.889061	1
ARG2	NM_001172	0	0	0	0	0	0
ARGFX	NM_001012659	0	0	0	0	0	0
ARGLU1	NM_018011	0	0	0	0	0	0
ARHGAP1	NM_004308	0	0	0	0	0	0
ARHGAP10	NM_024605	0	0	0	0	0	0
ARHGAP11A	NM_199357	0	0	0	0	0	0
ARHGAP11B	NM_001039841	0	0	0	0	0	0
ARHGAP12	NM_001270699	0	0	0	0	0	0
ARHGAP15	NM_018460	0	0	0	0	0	0
ARHGAP17	NM_001006634	0	0	0	0	0	0
ARHGAP18	NM_033515	0	0	0	0	0	0
ARHGAP19	NM_001256423	0	0	0	0	0	0
ARHGAP20	NM_001258415	0	0	0	0	0	0
ARHGAP21	NM_020824	0	0	0	0	0	0
ARHGAP22	NM_001256026	0	0	0	0	0	0
ARHGAP23	NM_001199417	0	0	0	0	0	0
ARHGAP24	NM_031305	1	0.955516	0.966192	1	0.940836	0.963968
ARHGAP25	NM_001166276	0	0	0	0	0	0
ARHGAP26	NM_001135608	1	0.918438	1	0	0	0
ARHGAP27	NM_174919	0	0	0	0	0	0
ARHGAP28	NM_001010000	0	0	0	0	0	0
ARHGAP29	NM_004815	0	0	0	0	0	0
ARHGAP30	NM_001025598	0	0	0	0	0	0
ARHGAP31	NM_020754	1	0.944341	0.999792	1	0.952648	0.999792
ARHGAP32	NM_014715	0	0	0	0	0	0
ARHGAP33	NM_001172630	0	0	0	0	0	0
ARHGAP35	NM_004491	0	0	0	0	0	0
ARHGAP36	NM_144967	0	0	0	0	0	0
ARHGAP39	NM_025251	0	0	0	0	0	0
ARHGAP4	NM_001164741	0	0	0	0	0	0
ARHGAP40	NM_001164431	0	0	0	0	0	0
ARHGAP42	NM_152432	0	0	0	0	0	0
ARHGAP44	NM_014859	0	0	0	0	0	0
ARHGAP5	NM_001030055	0	0	0	0	0	0
ARHGAP6	NM_013423	1	0.909156	1	1	0.924177	1
ARHGAP8	NM_001017526	0	0	0	0	0	0
ARHGAP9	NM_001080156	1	0.848039	0.999554	1	0.876114	0.988414
ARHGDIA	NM_001185077	1	0.931288	1	0	0	0
ARHGDIB	NM_001175	0	0	0	0	0	0
ARHGDIG	NM_001176	0	0	0	0	0	0
ARHGEF1	NM_199002	0	0	0	0	0	0
ARHGEF10	NM_001308152	1	0.886623	1	1	0.896821	0.9984
ARHGEF10L	NM_001011722	0	0	0	0	0	0.0212367
ARHGEF11	NM_014784	1	0.902902	1	1	0.876317	1
ARHGEF12	NM_001301084	1	0.945543	0.998613	1	0.882414	1
ARHGEF15	NM_025014	0	0	0	0	0	0
ARHGEF16	NM_014448	0	0	0	0	0	0
ARHGEF17	NM_014786	0	0	0	0	0	0
ARHGEF18	NM_001130955	0	0	0	0	0	0
ARHGEF19	NM_153213	0	0	0	0	0	0
ARHGEF2	NM_004723	0	0	0	0	0	0
ARHGEF25	NM_182947	0	0	0	0	0	0
ARHGEF26	NM_001251963	0	0	0	0	0	0
ARHGEF28	NM_001244364	1	0.905643	0.943197	0	0	0
ARHGEF3	NM_001128616	0	0	0	0	0	0
ARHGEF33	NM_001145451	0	0	0	0	0	0
ARHGEF35	NM_001003702	0	0	0	0	0	0
ARHGEF37	NM_001001669	0	0	0	0	0	0
ARHGEF38	NM_017700	0	0	0	0	0	0
ARHGEF39	NM_032818	0	0	0	0	0	0
ARHGEF4	NM_032995	0	0	0	0	0	0.0970241
ARHGEF40	NM_001278529	0	0	0	0	0	0
ARHGEF5	NM_005435	0	0	0	0	0	0
ARHGEF6	NM_001306177	1	0.950946	1	1	0.869061	1
ARHGEF7	NM_001113513	1	0.884014	1	1	0.876765	1
ARHGEF9	NM_001173480	1	0.915016	1	1	0.909265	1
ARID1A	NM_006015	1	0.924915	1	1	0.949987	0.966571
ARID1B	NM_017519	1	0.882077	0.995315	1	0.951278	0.983402
ARID2	NM_152641	1	0.0726213	0.158003	0	0	0
ARID3A	NM_005224	0	0	0	0	0	0
ARID3B	NM_001307939	0	0	0	0	0	0
ARID3C	NM_001017363	0	0	0	0	0	0
ARID4A	NM_002892	0	0	0	0	0	0
ARID4B	NM_001206794	0	0	0	0	0	0
ARID5A	NM_212481	1	0.961259	1	0	0	0
ARID5B	NM_001244638	0	0	0	0	0	0
ARIH1	NM_005744	1	0.91137	0.991943	0	0	0
ARIH2	NM_006321	0	0	0	0	0	0
ARIH2OS	NM_001123040	0	0	0	0	0	0
ARL1	NM_001177	0	0	0	0	0	0
ARL10	NM_173664	0	0	0	0	0	0
ARL11	NM_138450	1	1	1	1	0.965135	1
ARL13A	NM_001162491	0	0	0	0	0	0
ARL13B	NM_001174150	1	0.858921	0.943687	1	0.9016	1
ARL14	NM_025047	0	0	0	0	0	0
ARL14EP	NM_152316	1	0.744186	1	1	0.936877	1
ARL14EPL	NM_001195581	0	0	0	0	0	0
ARL15	NM_019087	0	0	0	0	0	0
ARL16	NM_001040025	0	0	0	0	0	0
ARL17A	NM_016632	0	0	0	0	0	0
ARL17B	NM_001039083	0	0	0	0	0	0
ARL2	NM_001199745	0	0	0	0	0	0
ARL2BP	NM_012106	1	0.696721	0.956284	0	0	0
ARL3	NM_004311	0	0	0	0	0	0
ARL4A	NM_001195396	0	0	0	0	0	0
ARL4C	NM_005737	0	0	0	0	0	0
ARL4D	NM_001661	0	0	0	0	0	0
ARL5A	NM_001037174	0	0	0	0	0	0
ARL5B	NM_178815	0	0	0	0	0	0
ARL5C	NM_001143968	0	0	0	0	0	0
ARL6	NM_001278293	1	0.952438	0.985731	1	0.841855	1
ARL6IP1	NM_001313858	0	0	0	0	0	0
ARL6IP4	NM_001002251	0	0	0	0	0	0
ARL6IP5	NM_006407	1	0.922853	1	1	0.912664	1
ARL6IP6	NM_152522	0	0	0	0	0	0
ARL8A	NM_001256129	0	0	0	0	0	0
ARL8B	NM_018184	0	0	0	0	0	0
ARL9	NM_206919	0	0	0	0	0	0
ARMC1	NM_001286702	0	0	0	0	0	0
ARMC10	NM_001161009	0	0	0	0	0	0
ARMC12	NM_001286574	0	0	0	0	0	0
ARMC2	NM_001286609	0	0	0	0	0	0
ARMC3	NM_001282746	0	0	0	0	0	0
ARMC4	NM_001290021	1	0.87319	0.928916	0	0	0
ARMC5	NM_001105247	0	0	0	0	0	0
ARMC6	NM_001199196	0	0	0	0	0	0
ARMC7	NM_001304272	0	0	0	0	0	0
ARMC8	NM_014154	0	0	0	0	0	0
ARMC9	NM_001291656	0	0	0	0	0	0
ARMCX1	NM_016608	0	0	0	0	0	0
ARMCX2	NM_001282231	0	0	0	0	0	0
ARMCX3	NM_177948	0	0	0	0	0	0
ARMCX4	NM_001256155	0	0	0	0	0	0
ARMCX5	NM_001168478	0	0	0	0	0	0
ARMCX5-GPRASP2	NM_001199818	0	0	0	0	0	0
ARMCX6	NM_001009584	0	0	0	0	0	0
ARMS2	NM_001099667	1	0.794554	1	1	0.898515	1
ARMT1	NM_001286562	0	0	0	0	0	0
ARNT	NM_001197325	1	0.935168	1	0	0	0
ARNT2	NM_014862	0	0	0	0	0	0
ARNTL	NM_001030272	0	0	0	0	0	0
ARNTL2	NM_001248002	0	0	0	0	0	0
ARPC1A	NM_001190996	0	0	0	0	0	0
ARPC1B	NM_005720	0	0	0	0	0	0
ARPC2	NM_005731	0	0	0	0	0	0
ARPC3	NM_001278556	1	0.290086	0.762546	1	0.837209	1
ARPC4	NM_001198780	0	0	0	0	0	0
ARPC4-TTLL3	NM_001198793	0	0	0	0	0	0
ARPC5	NM_001270439	0	0	0	0	0	0
ARPC5L	NM_030978	0	0	0	0	0	0
ARPIN	NM_001282380	0	0	0	0	0	0
ARPP19	NM_001306196	0	0	0	0	0	0
ARPP21	NM_198399	0	0	0	0	0	0
ARR3	NM_004312	0	0	0	0	0	0
ARRB1	NM_004041	0	0	0	0	0	0
ARRB2	NM_001257328	0	0	0	0	0	0
ARRDC1	NM_152285	0	0	0	0	0	0
ARRDC2	NM_001286826	0	0	0	0	0	0
ARRDC3	NM_020801	0	0	0	0	0	0
ARRDC4	NM_183376	0	0	0	0	0	0
ARRDC5	NM_001080523	0	0	0	0	0	0
ARSA	NM_000487	1	0.845405	1	1	0.917838	1
ARSB	NM_198709	1	0.870565	1	1	0.912615	1
ARSD	NM_001669	0	0	0	0	0	0.0930339
ARSE	NM_000047	1	0.652995	0.722581	1	0.912442	1
ARSF	NM_004042	1	0.848596	1	1	0.911183	1
ARSG	NM_001267727	0	0	0	0	0	0
ARSH	NM_001011719	0	0	0	0	0	0
ARSI	NM_001012301	0	0	0	0	0	0
ARSJ	NM_024590	0	0	0	0	0	0
ARSK	NM_198150	0	0	0	0	0	0
ART1	NM_004314	0	0	0	0	0	0
ART3	NM_001130016	0	0	0	0	0	0
ART4	NM_021071	1	0.973709	1	1	0.943662	1
ART5	NM_001079536	0	0	0	0	0	0
ARTN	NM_001136215	0	0	0	0	0	0
ARV1	NM_022786	0	0	0	0	0	0
ARVCF	NM_001670	1	0.933315	1	1	0.908658	1
ARX	NM_139058	1	0.874537	0.977237	1	0.949709	0.859185
AS3MT	NM_020682	1	0.871811	0.885842	1	0.864796	1
ASAH1	NM_177924	1	0.921053	1	1	0.847826	1
ASAH2	NM_001143974	1	0.209473	0.21014	1	0.878586	0.43429
ASAH2B	NM_001079516	0	0	0	0	0	0.180516
ASAP1	NM_001247996	0	0	0	0	0	0
ASAP2	NM_001135191	0	0	0	0	0	0
ASAP3	NM_001143778	0	0	0	0	0	0
ASB1	NM_001040445	0	0	0	0	0	0
ASB10	NM_001142459	1	0.955112	1	1	0.938903	1
ASB11	NM_001012428	0	0	0	0	0	0
ASB12	NM_130388	0	0	0	0	0	0
ASB13	NM_024701	0	0	0	0	0	0
ASB14	NM_130387	0	0	0	0	0	0
ASB15	NM_080928	0	0	0	0	0	0
ASB16	NM_080863	0	0	0	0	0	0
ASB17	NM_080868	0	0	0	0	0	0
ASB18	NM_212556	0	0	0	0	0	0
ASB2	NM_016150	0	0	0	0	0	0
ASB3	NM_001201965	0	0	0	0	0	0
ASB4	NM_145872	0	0	0	0	0	0
ASB5	NM_080874	0	0	0	0	0	0
ASB6	NM_001202403	0	0	0	0	0	0
ASB7	NM_024708	0	0	0	0	0	0
ASB8	NM_024095	0	0	0	0	0	0
ASB9	NM_001031739	0	0	0	0	0	0
ASCC1	NM_001198798	1	0.919107	0.966527	1	0.894003	1
ASCC2	NM_001242906	0	0	0	0	0	0
ASCC3	NM_022091	1	0.881579	0.58114	1	0.875	1
ASCL1	NM_004316	1	0.770972	1	1	0.9747	1
ASCL2	NM_005170	0	0	0	0	0	0
ASCL3	NM_020646	0	0	0	0	0	0
ASCL4	NM_203436	0	0	0	0	0	0
ASCL5	NM_001270601	0	0	0	0	0	0
ASF1A	NM_014034	0	0	0	0	0	0
ASF1B	NM_018154	0	0	0	0	0	0
ASGR1	NM_001197216	0	0	0	0	0	0
ASGR2	NM_080914	0	0	0	0	0	0
ASH1L	NM_018489	1	0.956391	0.994687	0	0	0
ASH2L	NM_001105214	0	0	0	0	0	0
ASIC1	NM_001256830	0	0	0.050742	0	0	0.0746769
ASIC2	NM_183377	0	0	0	0	0	0
ASIC3	NM_004769	1	0.89833	1	1	0.897348	1
ASIC4	NM_182847	0	0	0	0	0	0
ASIC5	NM_017419	0	0	0	0	0	0
ASIP	NM_001672	1	0.768786	1	1	0.884393	1
ASL	NM_001024943	1	0.789189	1	1	0.850614	1
ASMT	NM_001171039	0	0	0	1	0.481733	0.5
ASMTL	NM_001173474	0	0	0	1	0.899478	0.5
ASNA1	NM_004317	0	0	0	0	0	0
ASNS	NM_001178077	1	0.424061	0.753947	1	0.894937	1
ASNSD1	NM_019048	0	0	0	0	0	0
ASPA	NM_000049	1	0.87225	0.990694	1	0.903553	1
ASPDH	NM_001114598	0	0	0	0	0	0
ASPG	NM_001080464	0	0	0	0	0	0
ASPH	NM_020164	0	0	0	0	0	0
ASPHD1	NM_181718	0	0	0	0	0	0
ASPHD2	NM_020437	0	0	0	0	0	0
ASPM	NM_001206846	1	0.874834	0.924397	1	0.924101	1
ASPN	NM_001193335	1	0.754292	1	1	0.907725	1
ASPRV1	NM_152792	1	0.958955	1	1	0.979478	1
ASPSCR1	NM_001251888	1	0.886052	1	0	0	0
ASRGL1	NM_001083926	0	0	0	0	0	0
ASS1	NM_000050	1	0.367982	0.996665	1	0.85214	1
ASTE1	NM_001288950	1	0.0842333	0.101944	0	0.05054	0.101944
ASTL	NM_001002036	0	0	0	0	0	0
ASTN1	NM_207108	0	0	0	0	0	0.0258221
ASTN2	NM_001184735	1	0.719463	0.84698	1	0.907383	0.84698
ASUN	NM_018164	0	0	0	0	0	0
ASXL1	NM_001164603	1	1	1	1	0.818182	1
ASXL2	NM_018263	0	0	0	0	0	0
ASXL3	NM_030632	1	0.970666	0.994327	0	0	0
ASZ1	NM_001301821	0	0	0	0	0	0
ATAD1	NM_032810	0	0	0	0	0	0
ATAD2	NM_014109	0	0	0	0	0	0
ATAD2B	NM_001242338	0	0	0	0	0	0
ATAD3A	NM_001170536	0	0	0	0	0	0
ATAD3B	NM_031921	0	0	0	0	0	0
ATAD3C	NM_001039211	0	0	0	0	0	0
ATAD5	NM_024857	0	0	0	0	0	0
ATAT1	NM_001254952	0	0	0	0	0	0
ATCAY	NM_033064	1	0.857143	1	1	0.857143	1
ATE1	NM_001001976	0	0	0	0	0	0
ATF1	NM_005171	1	0.920455	1	1	0.889205	1
ATF2	NM_001256094	0	0	0	0	0	0
ATF3	NM_001206486	1	0.825364	1	1	0.881497	1
ATF4	NM_182810	0	0	0	0	0	0
ATF5	NM_001290746	1	0.854682	0.916039	1	0.955867	1
ATF6	NM_007348	1	0.879382	0.96193	1	0.884282	1
ATF6B	NM_001136153	0	0	0	0	0	0
ATF7	NM_001206683	0	0	0	0	0	0
ATF7IP	NM_001286515	0	0	0	0	0	0
ATG10	NM_001131028	0	0	0	0	0	0
ATG101	NM_001098673	0	0	0	0	0	0
ATG12	NM_001277783	0	0	0	0	0	0
ATG13	NM_001142673	0	0	0	0	0	0
ATG14	NM_014924	0	0	0	0	0	0
ATG16L1	NM_001190266	1	0.860759	1	1	0.86528	1
ATG16L2	NM_033388	0	0	0	0	0	0
ATG2A	NM_015104	0	0	0	0	0	0
ATG2B	NM_018036	0	0	0	0	0	0
ATG3	NM_001278712	0	0	0	0	0	0
ATG4A	NM_052936	0	0	0	0	0	0
ATG4B	NM_013325	0	0	0	0	0	0
ATG4C	NM_032852	0	0	0	0	0	0
ATG4D	NM_001281504	0	0	0	0	0	0
ATG7	NM_001136031	1	0.924013	0.995942	1	0.879749	1
ATG9A	NM_001077198	0	0	0	0	0	0
ATG9B	NM_173681	1	0	0	0	0	0
ATHL1	NM_025092	0	0	0	0	0	0
ATIC	NM_004044	1	0.926002	0.97561	1	0.874328	1
ATL1	NM_015915	1	0.93831	0.961556	1	0.881091	1
ATL3	NM_015459	0	0	0	0	0	0
ATM	NM_000051	1	0.865848	0.964467	1	0.898893	0.948331
ATMIN	NM_001300728	0	0	0	0	0	0
ATN1	NM_001940	1	0.929316	1	1	0.955759	1
ATOH1	NM_005172	0	0	0	0	0	0
ATOH7	NM_145178	1	0.931864	1	1	0.955912	0.787575
ATOH8	NM_032827	0	0	0	0	0	0
ATOX1	NM_004045	0	0	0	0	0	0
ATP10A	NM_024490	1	0.870599	1	1	0.924719	0.998127
ATP10B	NM_025153	0	0	0	0	0	0
ATP10D	NM_020453	1	0.916295	0.95931	1	0.918427	1
ATP11A	NM_015205	0	0	0	0	0	0
ATP11AUN	NM_207440	0	0	0	0	0	0
ATP11B	NM_014616	0	0	0	0	0	0
ATP11C	NM_001010986	0	0	0	0	0	0
ATP12A	NM_001185085	0	0	0	0	0	0
ATP13A1	NM_020410	0	0	0	0	0	0
ATP13A2	NM_001141973	1	0.907637	1	1	0.886305	1
ATP13A3	NM_024524	0	0	0	0	0	0
ATP13A4	NM_032279	1	0.92799	1	1	0.881027	0.999165
ATP13A5	NM_198505	0	0	0.0393247	0	0	0.0393247
ATP1A1	NM_001160234	0	0	0.0375745	0	0	0
ATP1A2	NM_000702	1	0.824002	1	1	0.890284	1
ATP1A3	NM_001256213	1	0.786233	1	1	0.893116	1
ATP1A4	NM_001001734	0	0	0	0	0	0
ATP1B1	NM_001677	1	0.868056	1	1	0.898438	1
ATP1B2	NM_001678	0	0	0	0	0	0
ATP1B3	NM_001679	0	0	0	0	0	0
ATP1B4	NM_001142447	0	0	0	0	0	0
ATP2A1	NM_001286075	1	0.915015	1	1	0.9	1
ATP2A2	NM_001681	1	0.890454	0.999478	1	0.898539	0.998174
ATP2A3	NM_005173	1	0.885677	1	1	0.898438	0.995052
ATP2B1	NM_001001323	0	0	0	0	0	0
ATP2B2	NM_001001331	1	0.8634	1	1	0.909367	1
ATP2B3	NM_001001344	1	0.9041	1	0	0	0.292852
ATP2B4	NM_001001396	1	0.863083	1	1	0.910636	1
ATP2C1	NM_014382	1	0.926562	0.994792	1	0.866406	1
ATP2C2	NM_001291454	0	0	0	0	0	0
ATP4A	NM_000704	0	0	0	0	0	0
ATP4B	NM_000705	0	0	0	0	0	0
ATP5A1	NM_001001935	1	0.313285	0.8091	0	0	0
ATP5B	NM_001686	1	0.886432	1	0	0	0
ATP5C1	NM_001001973	1	0.86794	0.927605	0	0	0
ATP5D	NM_001001975	0	0	0	0	0	0
ATP5E	NM_006886	1	0.851695	1	1	0.838983	1
ATP5F1	NM_001688	0	0	0	0	0	0
ATP5G1	NM_001002027	1	0.166375	0.299475	0	0	0
ATP5G2	NM_005176	1	0.520703	0.706399	0	0	0
ATP5G3	NM_001002258	1	0.82343	1	0	0	0
ATP5H	NM_001003785	0	0	0	0	0	0
ATP5I	NM_007100	1	0.997297	1	0	0	0
ATP5J	NM_001003696	1	0.608501	0.995526	0	0	0
ATP5J2	NM_001003713	0	0	0	0	0	0
ATP5J2-PTCD1	NM_001198879	1	0.783908	0.922989	0	0.862069	0.881226
ATP5L	NM_006476	0	0	0	0	0	0
ATP5L2	NM_001165877	0	0	0	0	0	0
ATP5O	NM_001697	1	0.911063	1	0	0	0
ATP5S	NM_015684	1	0.346516	0.563089	0	0	0
ATP5SL	NM_001167867	1	0.813953	1	1	0.886628	1
ATP6AP1	NM_001183	0	0	0	0	0	0
ATP6AP1L	NM_001017971	0	0	0	0	0	0
ATP6AP2	NM_005765	1	0.753715	1	1	0.878981	1
ATP6V0A1	NM_001130020	1	0.867953	1	1	0.884534	1
ATP6V0A2	NM_012463	1	0.881044	0.999407	1	0.887274	1
ATP6V0A4	NM_130841	1	0.911225	0.991273	1	0.885646	0.991875
ATP6V0B	NM_001039457	0	0	0	0	0	0
ATP6V0C	NM_001694	0	0	0	0	0	0
ATP6V0D1	NM_004691	0	0	0	0	0	0
ATP6V0D2	NM_152565	0	0	0	0	0	0
ATP6V0E1	NM_003945	0	0	0	0	0	0
ATP6V0E2	NM_001100592	0	0	0	0	0	0
ATP6V1A	NM_001690	0	0	0	0	0	0
ATP6V1B1	NM_001692	1	0.91294	1	1	0.873454	1
ATP6V1B2	NM_001693	0	0	0	0	0	0
ATP6V1C1	NM_001695	0	0	0	0	0	0
ATP6V1C2	NM_001039362	0	0	0	0	0	0
ATP6V1D	NM_015994	0	0	0	0	0	0
ATP6V1E1	NM_001039366	0	0	0	0	0	0
ATP6V1E2	NM_080653	0	0	0	0	0	0
ATP6V1F	NM_001198909	0	0	0	0	0	0
ATP6V1G1	NM_004888	0	0	0	0	0	0
ATP6V1G2	NM_001204078	0	0	0	0	0	0
ATP6V1G3	NM_133262	0	0	0	0	0	0
ATP6V1H	NM_213620	0	0	0	0	0	0
ATP7A	NM_000052	1	0.904328	1	1	0.922348	0.98068
ATP7B	NM_000053	1	0.909889	1	1	0.923826	1
ATP8A1	NM_001105529	0	0	0	0	0	0
ATP8A2	NM_001313741	1	0.916387	1	1	0.861903	1
ATP8B1	NM_005603	1	0.828577	0.956369	1	0.893921	1
ATP8B2	NM_001005855	0	0	0	0	0	0
ATP8B3	NM_001178002	0	0	0	0	0	0
ATP9A	NM_006045	0	0	0	0	0	0
ATP9B	NM_001306085	0	0	0	0	0	0
ATPAF1	NM_001243728	0	0	0	0	0	0
ATPAF2	NM_145691	1	0.94958	1	1	0.872269	1
ATPIF1	NM_016311	0	0	0	0	0	0
ATR	NM_001184	1	0.887621	0.930413	1	0.909017	0.995925
ATRAID	NM_001170795	0	0	0	0	0	0
ATRIP	NM_001271023	0	0	0	0	0	0
ATRN	NM_001207047	0	0	0	0	0	0
ATRNL1	NM_001276282	1	0.835075	0.958188	1	0.909988	1
ATRX	NM_000489	1	0.927807	0.979164	1	0.925104	0.999324
ATXN1	NM_000332	1	0.914557	1	1	0.983782	1
ATXN10	NM_001167621	1	0.98747	1	1	0.875298	1
ATXN1L	NM_001137675	0	0	0	0	0	0
ATXN2	NM_001310121	1	0.873745	0.944524	1	0.86968	0.972501
ATXN2L	NM_001308230	0	0	0	0	0	0
ATXN3	NM_001127696	1	0.857044	0.985427	1	0.76891	1
ATXN3L	NM_001135995	1	0.954874	1	1	0.980144	1
ATXN7	NM_001128149	1	0.935484	1	1	0.938172	0.995392
ATXN7L1	NM_138495	0	0	0	0	0	0
ATXN7L2	NM_153340	0	0	0	0	0	0
ATXN7L3	NM_001098833	0	0	0	0	0	0
ATXN7L3B	NM_001136262	0	0	0	0	0	0
AUH	NM_001698	1	0.953521	1	1	0.866197	1
AUNIP	NM_024037	0	0	0	0	0	0
AUP1	NM_181575	0	0	0	0	0	0
AURKA	NM_003600	1	0.597258	0.915144	1	0.900783	1
AURKAIP1	NM_001127230	0	0	0	0	0	0
AURKB	NM_001313953	0	0	0.155679	0	0	0.168388
AURKC	NM_001015878	1	0.844628	1	1	0.890083	1
AUTS2	NM_001127232	1	0.954046	0.956044	1	0.902098	0.961039
AVEN	NM_020371	0	0	0	0	0	0
AVIL	NM_006576	0	0	0	0	0	0.0201863
AVL9	NM_015060	0	0	0	0	0	0
AVP	NM_000490	1	0.829268	0.990244	1	0.907317	1
AVPI1	NM_021732	0	0	0	0	0	0
AVPR1A	NM_000706	1	0.932685	1	1	0.969334	1
AVPR1B	NM_000707	1	0.941697	1	1	0.969742	1
AVPR2	NM_000054	1	0.94822	1	1	0.977346	1
AWAT1	NM_001013579	0	0	0	0	0	0
AWAT2	NM_001002254	0	0	0	0	0	0
AXIN1	NM_003502	1	0.920709	1	1	0.936434	0.994982
AXIN2	NM_004655	1	0.898363	1	1	0.935198	0.966235
AXL	NM_001278599	1	0.858255	1	1	0.893486	1
AZGP1	NM_001185	0	0	0	0	0	0
AZI2	NM_001134432	0	0	0	0	0	0
AZIN1	NM_001301668	0	0	0	0	0	0
AZIN2	NM_001301826	0	0.797729	0.929028	0	0.834634	0.929028
AZU1	NM_001700	0	0	0	0	0	0
B2M	NM_004048	1	1	1	1	0.88125	1
B3GALNT1	NM_033169	1	0.829151	1	1	0.98166	1
B3GALNT2	NM_001277155	1	0.811683	0.873174	0	0	0
B3GALT1	NM_020981	0	0	0	0	0	0
B3GALT2	NM_003783	0	0	0	0	0	0
B3GALT4	NM_003782	0	0	0	0	0	0
B3GALT5	NM_006057	0	0	0	0	0	0
B3GALT6	NM_080605	1	0.838835	0.840777	1	0.978641	0.680583
B3GAT1	NM_018644	0	0	0	0	0	0
B3GAT2	NM_080742	0	0	0	0	0	0
B3GAT3	NM_001288721	1	0.566133	0.914912	1	0.850885	0.914912
B3GLCT	NM_194318	0	0.936576	1	0	0.864092	1
B3GNT2	NM_006577	1	0.941653	1	0	0	0
B3GNT3	NM_014256	1	0.915763	1	1	0.965805	1
B3GNT4	NM_030765	0	0	0	0	0	0
B3GNT5	NM_032047	0	0	0	0	0	0
B3GNT6	NM_138706	0	0	0	0	0	0
B3GNT7	NM_145236	0	0	0	0	0	0
B3GNT8	NM_198540	0	0	0	0	0	0
B3GNT9	NM_033309	0	0	0	0	0	0
B3GNTL1	NM_001009905	0	0	0	0	0	0
B4GALNT1	NM_001276469	1	0.886268	1	0	0	0
B4GALNT2	NM_153446	0	0	0	0	0	0
B4GALNT3	NM_173593	0	0	0	0	0	0
B4GALNT4	NM_178537	0	0	0	0	0	0
B4GALT1	NM_001497	1	0.893528	1	1	0.920668	1
B4GALT2	NM_001005417	0	0	0	0	0	0
B4GALT3	NM_001199873	0	0	0	0	0	0
B4GALT4	NM_003778	0	0	0	0	0	0
B4GALT5	NM_004776	0	0	0	0	0	0
B4GALT6	NM_004775	0	0	0	0	0	0
B4GALT7	NM_007255	1	0.889706	1	1	0.906863	1
B4GAT1	NM_006876	0	0.913404	1	0	0.969127	1
B9D1	NM_001243473	1	0.949704	1	1	0.887574	1
B9D2	NM_030578	1	0.915123	1	1	0.912037	1
BAALC	NM_001024372	1	0.710204	1	1	0.885714	1
BAAT	NM_001127610	1	0.948439	1	1	0.958606	0.956427
BABAM1	NM_001033549	0	0	0	0	0	0
BACE1	NM_001207048	1	0.869594	1	1	0.898427	1
BACE2	NM_012105	0	0	0	0	0	0
BACH1	NM_206866	0	0	0	0	0	0
BACH2	NM_001170794	0	0	0	0	0	0
BAD	NM_004322	0	0	0	0	0	0
BAG1	NM_001172415	0	0	0	0	0	0
BAG2	NM_004282	0	0	0	0	0	0
BAG3	NM_004281	1	0.89036	1	1	0.959746	0.994174
BAG4	NM_001204878	0	0	0	0	0	0
BAG5	NM_001015049	0	0	0	0	0	0
BAG6	NM_001098534	1	0.125317	0.141113	1	0.128081	0.140422
BAGE	NM_001187	0	0	0	0	0	0
BAGE2	NM_182482	0	0	0	0	0	0.397959
BAGE3	NM_182481	0	0	0	0	0	0.397959
BAGE4	NM_181704	0	0	0	0	0	0
BAGE5	NM_182484	0	0	0	0	0	0
BAHCC1	NM_001291324	0	0	0	0	0	0
BAHD1	NM_014952	0	0	0	0	0	0
BAIAP2	NM_017450	0	0	0	0	0	0
BAIAP2L1	NM_018842	0	0	0	0	0	0
BAIAP2L2	NM_025045	0	0	0	0	0	0
BAIAP3	NM_001199096	0	0	0	0	0	0
BAK1	NM_001188	0	0	0	0	0	0
BAMBI	NM_012342	0	0	0	0	0	0
BANF1	NM_001143985	1	0.125714	0.594286	1	0.891429	1
BANF2	NM_001014977	0	0	0	0	0	0
BANK1	NM_001083907	1	0.882845	0.95537	1	0.90272	1
BANP	NM_001173543	0	0	0	0	0	0
BAP1	NM_004656	1	0.858537	1	1	0.887456	1
BARD1	NM_000465	1	0.961788	1	1	0.924658	1
BARHL1	NM_020064	0	0	0	0	0	0
BARHL2	NM_020063	0	0	0	0	0	0
BARX1	NM_021570	0	0	0	0	0	0
BARX2	NM_003658	0	0	0	0	0	0
BASP1	NM_006317	0	0	0	0	0	0
BATF	NM_006399	0	0	0	0	0	0
BATF2	NM_001300807	0	0	0	0	0	0
BATF3	NM_018664	0	0	0	0	0	0
BAX	NM_001291429	1	0.812312	1	1	0.923423	1
BAZ1A	NM_013448	0	0	0	0	0	0
BAZ1B	NM_032408	0	0	0	0	0	0
BAZ2A	NM_001300905	0	0	0	0	0	0
BBC3	NM_014417	0	0	0	0	0	0
BBIP1	NM_001195306	1	0.734336	1	0	0	0
BBOF1	NM_025057	0	0.0164251	0.0251208	0	0	0.0251208
BBOX1	NM_003986	0	0	0	0	0	0
BBS1	NM_024649	1	0.828188	1	1	0.868806	1
BBS10	NM_024685	1	0.969361	1	1	0.983126	1
BBS12	NM_001178007	1	0.978371	0.982973	1	0.991256	0.97653
BBS2	NM_031885	1	0.900914	1	1	0.886507	1
BBS4	NM_001252678	1	0.923077	1	1	0.891738	1
BBS5	NM_152384	1	0.934263	0.913679	1	0.848606	1
BBS7	NM_018190	1	0.94414	0.98138	1	0.875137	1
BBS9	NM_001033604	1	0.880553	0.954398	1	0.882613	1
BBX	NM_001142568	0	0	0	0	0	0
BCAM	NM_001013257	1	0.878006	1	1	0.890686	1
BCAN	NM_198427	1	0	0	0	0	0
BCAP29	NM_001008405	0	0	0	0	0	0
BCAP31	NM_001139457	1	0.540412	0.75832	1	0.877179	1
BCAR1	NM_001170721	0	0	0	0	0	0
BCAR3	NM_001308251	0	0	0	0	0	0
BCAS1	NM_001316361	0	0	0	0	0	0
BCAS2	NM_005872	0	0	0	0	0	0
BCAS3	NM_001099432	0	0	0	0	0	0
BCAS4	NM_001010974	0	0	0	0	0	0
BCAT1	NM_001178094	1	0.951815	1	1	0.867334	1
BCAT2	NM_001164773	1	0.880443	1	1	0.862233	1
BCCIP	NM_078468	0	0	0	0	0	0
BCDIN3D	NM_181708	0	0	0	0	0	0
BCHE	NM_000055	1	0.958009	0.993779	1	0.970451	1
BCKDHA	NM_000709	1	0.835689	1	1	0.899293	1
BCKDHB	NM_000056	1	0.901837	0.862571	1	0.879671	1
BCKDK	NM_001122957	1	0.897864	1	0	0	0
BCL10	NM_003921	1	0.874696	0.909976	1	0.927007	1
BCL11A	NM_022893	1	0.944528	1	1	0.97039	1
BCL11B	NM_001282237	1	0.92822	1	0	0	0.160099
BCL2	NM_000657	1	0.955927	1	1	0.966565	1
BCL2A1	NM_001114735	1	0.919935	1	1	0.921569	1
BCL2L1	NM_001191	0	0	0	0	0	0
BCL2L10	NM_001306168	0	0	0	0	0	0
BCL2L11	NM_207002	1	0.782135	1	1	0.910675	1
BCL2L12	NM_001040668	0	0	0	0	0	0
BCL2L13	NM_001270733	0	0	0	0	0	0
BCL2L14	NM_030766	0	0	0	0	0	0
BCL2L15	NM_001010922	0	0	0	0	0	0
BCL2L2	NM_001199839	1	0.935045	1	1	0.938066	1
BCL2L2-PABPN1	NM_001199864	1	0.73869	1	0	0.896256	1
BCL3	NM_005178	1	0.814493	1	0	0	0
BCL6	NM_001134738	1	0.873265	1	0	0	0
BCL6B	NM_181844	0	0	0	0	0	0.129545
BCL7A	NM_001024808	0	0	0	0	0	0
BCL7C	NM_004765	0	0	0	0	0	0
BCL9	NM_004326	1	0.963166	0.999561	1	0.970182	1
BCL9L	NM_182557	0	0	0	0	0	0
BCLAF1	NM_001077440	0	0	0	0	0	0
BCO1	NM_017429	0	0.858925	1	0	0.899712	1
BCO2	NM_001037290	0	0	0	0	0	0
BCOR	NM_001123385	1	0.95024	1	1	0.954358	0.990734
BCORL1	NM_001184772	1	0.921402	0.955427	1	0.916128	0.955427
BCR	NM_004327	1	0.696157	0.801943	1	0.907095	0.994932
BCS1L	NM_001079866	1	0.898701	1	1	0.913636	1
BDH1	NM_004051	0	0	0	0	0	0
BDH2	NM_020139	0	0	0	0	0	0
BDKRB1	NM_000710	0	0	0	0	0	0
BDKRB2	NM_000623	1	0.98965	1	1	0.967357	1
BDNF	NM_001143816	1	0.964286	1	1	0.98852	0.702806
BDP1	NM_018429	1	0.820668	0.933545	0	0	0
BEAN1	NM_001136106	1	0.855535	1	1	0.939962	1
BECN1	NM_001313999	0	0	0	0	0	0
BECN2	NM_001290693	0	0	0	0	0	0
BEGAIN	NM_001159531	0	0	0	0	0	0
BEND2	NM_001184767	0	0	0	0	0	0
BEND3	NM_001080450	0	0	0	0	0	0
BEND4	NM_001159547	0	0	0	0	0	0
BEND5	NM_001302082	0	0	0	0	0	0
BEND6	NM_152731	0	0	0	0	0	0
BEND7	NM_001100912	0	0	0	0	0	0
BEST1	NM_001139443	1	0.906323	1	1	0.933021	0.95644
BEST2	NM_017682	0	0	0	0	0	0
BEST4	NM_153274	0	0	0	0	0	0
BET1	NM_005868	0	0	0	0	0	0
BET1L	NM_001098787	0	0	0	0	0	0
BEX1	NM_018476	0	0	0	0	0	0
BEX2	NM_001168399	0	0	0	0	0	0
BEX4	NM_001080425	1	0.985112	1	1	0.945409	1
BEX5	NM_001159560	0	0	0	0	0	0
BFAR	NM_016561	0	0	0	0	0	0
BFSP1	NM_001195	1	0.943917	1	1	0.933132	0.99396
BFSP2	NM_003571	1	0.871728	1	1	0.912958	1
BGLAP	NM_199173	0	0	0	0	0	0
BGN	NM_001711	0	0	0	0	0	0
BHLHA15	NM_177455	0	0	0	0	0	0
BHLHA9	NM_001164405	1	0.800802	1	1	0.970588	1
BHLHB9	NM_001142529	0	0	0	0	0	0
BHLHE22	NM_152414	0	0	0	0	0	0.0109612
BHLHE23	NM_080606	0	0	0	0	0	0
BHLHE40	NM_003670	0	0	0	0	0	0
BHLHE41	NM_030762	1	0.921771	1	1	0.942389	0.865373
BHMG1	NM_001310124	0	0	0	0	0	0.09891
BHMT	NM_001713	1	0.789098	0.97599	1	0.899416	1
BHMT2	NM_001178005	1	0	0.0618644	0	0	0.237288
BICC1	NM_001080512	1	0.929084	1	1	0.893227	1
BICD1	NM_001003398	1	0.938472	1	1	0.953324	0.99611
BICD2	NM_001003800	1	0.899579	1	0	0	0
BID	NM_001244572	0	0	0	0	0	0
BIK	NM_001197	0	0	0	0	0	0
BIN1	NM_004305	1	0.939949	1	1	0.854962	1
BIN2	NM_001290008	0	0	0	0	0	0
BIN3	NM_018688	0	0	0	0	0	0
BIRC2	NM_001256163	0	0	0	0	0	0
BIRC3	NM_001165	0	0	0	0	0	0
BIRC5	NM_001012270	1	0.970037	1	1	0.88764	1
BIRC6	NM_016252	0	0	0	0	0	0
BIRC7	NM_022161	0	0	0	0	0	0
BIRC8	NM_033341	0	0	0	0	0	1
BIVM	NM_001159596	0	0	0	0	0	0
BIVM-ERCC5	NM_001204425	1	0.628444	0.688516	0	0.644703	0.64282
BLCAP	NM_001167823	0	0	0	0	0	0
BLID	NM_001001786	0	0	0	0	0	0
BLK	NM_001715	1	0.907407	1	1	0.885886	1
BLM	NM_000057	1	0.884963	0.990773	1	0.921673	0.988418
BLMH	NM_000386	1	0.892316	1	1	0.875	1
BLNK	NM_001258440	1	0.939084	0.979515	1	0.836119	1
BLOC1S2	NM_001001342	0	0	0	0	0	0
BLOC1S3	NM_212550	1	1	1	1	0.970724	1
BLOC1S4	NM_018366	0	0	0	0	0	0
BLOC1S5	NM_001199322	0	0	0	0	0	0
BLVRA	NM_000712	1	0.904355	1	1	0.886422	1
BLVRB	NM_000713	0	0	0	0	0	0
BLZF1	NM_003666	0	0	0	0	0	0
BMF	NM_001003942	0	0	0	0	0	0
BMI1	NM_005180	1	0.940343	1	1	0.870246	1
BMP1	NM_001199	1	0.85916	1	1	0.891634	1
BMP10	NM_014482	1	0.939483	1	1	0.969742	0.962362
BMP15	NM_005448	1	0.967434	1	1	0.969817	1
BMP2	NM_001200	1	0.983478	1	1	0.967742	1
BMP2K	NM_017593	1	0.903884	0.960377	1	0.894468	0.96273
BMP3	NM_001201	0	0	0	0	0	0
BMP4	NM_130851	1	0.951033	1	1	0.970926	1
BMP5	NM_021073	1	0.912462	0.851672	1	0.919149	1
BMP6	NM_001718	0	0	0	0	0	0.097146
BMP7	NM_001719	1	0.874365	1	1	0.915609	1
BMP8A	NM_181809	0	0	0.10141	0	0	0
BMP8B	NM_001720	0	0	0.10141	0	0	0
BMPER	NM_133468	1	0.917983	0.99699	1	0.892777	0.995485
BMPR1A	NM_004329	1	0.400196	0.956842	1	0.897499	1
BMPR1B	NM_001256794	1	0.913567	0.957569	1	0.905186	1
BMPR2	NM_001204	1	0.936211	0.972505	1	0.932087	1
BMS1	NM_014753	0	0	0	0	0	0
BMX	NM_001721	0	0	0	0	0	0
BNC1	NM_001301206	0	0	0	0	0	0
BNC2	NM_017637	1	0.974302	1	1	0.962849	0.993575
BNIP1	NM_001205	0	0	0	0	0	0
BNIP2	NM_004330	0	0	0	0	0	0
BNIP3	NM_004052	0	0	0	0	0	0
BNIP3L	NM_004331	0	0	0	0	0	0
BNIPL	NM_001159642	0	0	0	0	0	0
BOC	NM_001301867	0	0	0	0	0	0
BOD1	NM_001159651	0	0	0	0	0	0
BOD1L1	NM_148894	0	0	0	0	0	0
BOD1L2	NM_001257964	0	0	0	0	0	0
BOK	NM_032515	0	0	0	0	0	0
BOLA1	NM_016074	0	0	0	0	0	0
BOLA2	NM_001031827	0	0	0	0	0	0
BOLA2B	NM_001039182	0	0	0	0	0	0
BOLA3	NM_001035505	1	0.497653	0.788732	1	0.866197	1
BOLL	NM_001284361	0	0	0	0	0	0
BOP1	NM_015201	0	0	0	0	0	0
BORA	NM_001286746	0	0	0	0	0	0
BORCS5	NM_001300742	0	0	0	0	0	0
BORCS6	NM_017622	0	0	0	0	0	0
BORCS7	NM_001136200	0	0	0	0	0	0
BORCS8	NM_001145783	0	0	0	0	0	0
BPGM	NM_001293085	1	0.952326	1	1	0.955814	1
BPHL	NM_001302777	0	0	0	0	0	0
BPI	NM_001725	1	0.90843	1	1	0.860465	1
BPIFA1	NM_001243193	1	0.791627	1	1	0.870599	1
BPIFA2	NM_080574	0	0	0	0	0	0
BPIFA3	NM_001042439	0	0	0	0	0	0
BPIFB1	NM_033197	0	0	0	0	0	0
BPIFB2	NM_025227	0	0	0	0	0	0
BPIFB3	NM_182658	0	0	0	0	0	0
BPIFB4	NM_182519	0	0	0	0	0	0
BPIFB6	NM_174897	0	0	0	0	0	0
BPIFC	NM_174932	0	0	0	0	0	0
BPNT1	NM_001286149	0	0	0	0	0	0
BPTF	NM_004459	0	0	0	0	0	0
BPY2	NM_004678	0	0	0	1	0.835759	0
BPY2B	NM_001002760	0	0	0	0	0.835759	0
BPY2C	NM_001002761	0	0	0	0	0.835759	0
BRAF	NM_004333	1	0.707051	0.984773	1	0.886792	0.927838
BRAP	NM_006768	1	0.880035	1	1	0.897742	1
BRAT1	NM_152743	1	0.864702	1	1	0.916276	0.990623
BRCA1	NM_007298	1	0.927215	0.994937	1	0.877532	1
BRCA2	NM_000059	1	0.938037	0.987873	1	0.956272	0.998761
BRCC3	NM_001018055	1	0.69906	0.922414	1	0.851097	1
BRD1	NM_001304809	1	0.857533	1	1	0.936833	1
BRD2	NM_001113182	0	0	0	0	0	0
BRD3	NM_007371	0	0	0	0	0	0
BRD4	NM_014299	0	0	0	0	0	0
BRD7	NM_001173984	0	0	0	0	0	0
BRD8	NM_001164326	0	0	0	0	0	0
BRD9	NM_001009877	0	0	0	0	0	0
BRDT	NM_001726	0	0	0	0	0	0
BRE	NM_001261840	0	0	0	0	0	0
BRF1	NM_145685	0	0	0	0	0	0
BRF2	NM_018310	0	0	0	0	0	0
BRI3	NM_015379	0	0	0	0	0	0
BRI3BP	NM_080626	0	0	0	0	0	0
BRICD5	NM_182563	0	0	0	0	0	0
BRINP1	NM_014618	0	0	0	0	0	0
BRINP2	NM_021165	0	0	0	0	0	0
BRINP3	NM_199051	0	0	0	0	0	0
BRIP1	NM_032043	1	0.874501	0.958758	1	0.919956	1
BRIX1	NM_018321	0	0	0	0	0	0
BRK1	NM_018462	0	0	0	0	0	0
BRMS1	NM_001024957	0	0	0	0	0	0
BRMS1L	NM_032352	0	0	0	0	0	0
BRPF1	NM_001003694	0	0	0.10471	0	0	0
BRPF3	NM_015695	0	0	0	0	0	0
BRS3	NM_001727	0	0	0	0	0	0
BRSK1	NM_032430	0	0	0.154666	0	0	0.169196
BRSK2	NM_001256630	1	0.892615	0.998388	1	0.879394	1
BRWD1	NM_001007246	1	0.804618	0.89698	1	0.825933	1
BRWD3	NM_153252	1	0.90566	0.987658	1	0.889488	1
BSCL2	NM_001130702	1	0.866554	1	1	0.892736	1
BSDC1	NM_001143888	0	0	0	0	0	0
BSG	NM_001728	1	0.896482	1	1	0.895129	1
BSN	NM_003458	0	0	0	0	0	0
BSND	NM_057176	1	0.853963	1	1	0.932324	1
BSPH1	NM_001128326	0	0	0	0	0	0
BSPRY	NM_017688	0	0	0	0	0	0
BST1	NM_004334	1	0.94609	1	1	0.867882	1
BST2	NM_004335	0	0	0	0	0	0
BSX	NM_001098169	0	0	0	0	0	0
BTAF1	NM_003972	1	0.880198	0.955446	1	0.897454	0.971004
BTBD1	NM_001011885	0	0	0	0	0	0
BTBD10	NM_001297742	0	0	0	0	0	0
BTBD11	NM_001017523	0	0	0	0	0	0
BTBD16	NM_144587	0	0	0	0	0	0
BTBD17	NM_001080466	0	0	0	0	0	0
BTBD18	NM_001145101	0	0	0	0	0	0
BTBD19	NM_001136537	0	0	0	0	0	0
BTBD2	NM_017797	0	0	0	0	0	0
BTBD3	NM_001282551	0	0	0	0	0	0
BTBD6	NM_033271	0	0	0	0	0	0
BTBD7	NM_018167	0	0	0	0	0	0
BTBD8	NM_183242	0	0	0	0	0	0
BTBD9	NM_001172418	1	0.841787	1	1	0.910191	0.925547
BTC	NM_001729	1	0.918589	0.975577	1	0.867028	0.982361
BTD	NM_001281726	1	0.807576	1	1	0.790909	0.983333
BTF3	NM_001037637	0	0	0	0	0	0
BTF3L4	NM_001136497	0	0	0	0	0	0
BTG1	NM_001731	0	0	0	0	0	0
BTG2	NM_006763	0	0	0	0	0	0
BTG3	NM_001130914	0	0	0	0	0	0
BTG4	NM_017589	0	0	0	0	0	0
BTK	NM_000061	1	0.959259	1	1	0.873333	1
BTLA	NM_001085357	1	0.945824	1	1	0.910835	1
BTN1A1	NM_001732	1	0.919936	0.991402	1	0.926921	0.631381
BTN2A1	NM_001197233	1	0.426569	0.959171	1	0.934186	0.865326
BTN2A2	NM_001197237	0	0	0.537797	0	0	0.773758
BTN3A1	NM_001145008	0	0	0	0	0	0
BTN3A2	NM_001197246	0	0	0	0	0	0
BTN3A3	NM_001242803	0	0	0	0	0	0
BTNL10	NM_001287262	0	0	0	0	0	0
BTNL2	NM_001304561	1	0.103528	0.115674	1	0.107794	0.104685
BTNL3	NM_197975	0	0	0	0	0	0
BTNL8	NM_001159710	0	0	0	0	0	0
BTNL9	NM_001308245	0	0	0	0	0	0
BTRC	NM_001256856	1	0.934513	1	1	0.889381	0.899558
BUB1	NM_001278616	0	0	0	0	0	0
BUB1B	NM_001211	1	0.896145	0.998036	1	0.892708	1
BUB3	NM_001007793	0	0	0	0	0	0
BUD13	NM_001159736	0	0	0	0	0	0
BUD31	NM_003910	0	0	0	0	0	0
BVES	NM_147147	0	0	0	0	0	0
BYSL	NM_004053	0	0	0	0	0	0
BZRAP1	NM_001261835	0	0	0	0	0	0
BZW1	NM_001207068	0	0	0	0	0	0
BZW2	NM_001159767	0	0	0	0	0	0
C10orf10	NM_007021	0	0	0	0	0	0
C10orf105	NM_001164375	1	0	0	0	0	0
C10orf107	NM_173554	0	0	0	0	0	0
C10orf11	NM_032024	1	0.9546	1	1	0.860215	0.856631
C10orf111	NM_153244	0	0	0	0	0	0
C10orf113	NM_001010896	0	0	0	0	0	0
C10orf12	NM_015652	0	0	0	0	0	0
C10orf120	NM_001010912	0	0	0	0	0	0
C10orf126	NM_001278522	0	0	0	0	0	0
C10orf128	NM_001010863	0	0	0	0	0	0
C10orf131	NM_001130446	0	0	0	0	0	0
C10orf142	NM_001258000	0	0	0	0	0	0
C10orf2	NM_001163812	1	0.918806	1	1	0.960189	1
C10orf25	NM_001039380	0	0	0	0	0	0
C10orf35	NM_145306	0	0	0	0	0	0
C10orf53	NM_001042427	0	0	0	0	0	0
C10orf54	NM_022153	0	0	0	0	0	0
C10orf55	NM_001001791	1	0.688433	1	0	0.307836	1
C10orf62	NM_001009997	0	0	0	0	0	0
C10orf67	NM_153714	0	0	0	0	0	0
C10orf71	NM_001135196	0	0	0	0	0	0
C10orf76	NM_024541	0	0	0	0	0	0
C10orf82	NM_144661	0	0	0	0	0	0
C10orf88	NM_024942	0	0	0	0	0	0
C10orf90	NM_001004298	0	0	0	0	0	0
C10orf91	NM_173541	0	0	0	0	0	0
C10orf95	NM_024886	0	0	0	0	0	0
C10orf99	NM_207373	0	0	0	0	0	0
C11orf1	NM_022761	0	0	0	0	0	0
C11orf16	NM_020643	0	0	0	0	0	0
C11orf21	NM_001142946	0	0	0	0	0	0
C11orf24	NM_001300913	0	0	0	0	0	0
C11orf30	NM_001300942	0	0	0	0	0	0
C11orf31	NM_170746	0	0	0	0	0	0
C11orf40	NM_144663	0	0	0	0	0	0
C11orf42	NM_173525	0	0	0	0	0	0
C11orf44	NM_001271983	0	0	0	0	0	0
C11orf45	NM_145013	0	0	0	0	0	0
C11orf49	NM_001003676	0	0	0	0	0	0
C11orf52	NM_080659	0	0	0	0	0	0
C11orf53	NM_198498	0	0	0	0	0	0
C11orf54	NM_001286067	0	0	0	0	0	0
C11orf57	NM_001082969	0	0	0	0	0	0
C11orf58	NM_014267	0	0	0	0	0	0
C11orf63	NM_199124	0	0	0	0	0	0
C11orf65	NM_152587	0	0	0	0	0	0
C11orf68	NM_001135635	0	0	0	0	0	0
C11orf70	NM_001195005	0	0	0	0	0	0
C11orf71	NM_001271562	0	0	0	0	0	0
C11orf74	NM_001276724	0	0	0	0	0	0
C11orf80	NM_001302084	0	0	0	0	0	0
C11orf84	NM_138471	0	0	0	0	0	0
C11orf85	NM_001037225	0	0	0	0	0	0
C11orf86	NM_001136485	0	0	0	0	0	0
C11orf87	NM_207645	0	0	0	0	0	0
C11orf88	NM_001100388	0	0	0	0	0	0
C11orf91	NM_001166692	0	0	0	0	0	0
C11orf94	NM_001080446	0	0	0	0	0	0
C11orf95	NM_001144936	0	0	0	0	0	0
C11orf96	NM_001145033	0	0	0	0	0	0
C11orf97	NM_001190462	0	0	0	0	0	0
C11orf98	NM_001286086	0	0	0	0	0	0
C12orf10	NM_021640	1	0.81219	1	1	0.903614	0.898653
C12orf29	NM_001009894	1	0	0	0	0	0
C12orf4	NM_001304811	0	0	0	0	0	0
C12orf40	NM_001031748	0	0	0	0	0	0
C12orf42	NM_001099336	0	0	0	0	0	0
C12orf43	NM_001286191	0	0	0	0	0	0
C12orf45	NM_152318	0	0	0	0	0	0
C12orf49	NM_024738	0	0	0	0	0	0
C12orf50	NM_152589	0	0	0	0	0	0
C12orf54	NM_152319	0	0	0	0	0	0
C12orf56	NM_001099676	0	0	0	0	0	0
C12orf57	NM_001301837	1	0.748792	1	1	0.886473	1
C12orf60	NM_175874	0	0	0	0	0	0
C12orf65	NM_001143905	1	0.678141	0.554217	1	0.934596	1
C12orf66	NM_001300941	0	0	0	0	0	0
C12orf71	NM_001080406	0	0	0	0	0	0
C12orf73	NM_001135570	0	0	0	0	0	0
C12orf74	NM_001037671	0	0	0	0	0	0
C12orf75	NM_001145199	0	0	0	0	0	0
C12orf76	NM_207435	0	0	0	0	0	0
C12orf77	NM_001101339	0	0	0	0	0	0
C12orf80	NM_001242696	0	0	0	0	0	0
C14orf1	NM_007176	0	0	0	0	0	0
C14orf105	NM_001283060	0	0	0	0	0	0
C14orf119	NM_017924	0	0	0	0	0	0
C14orf132	NM_001252507	0	0	0	0	0	0
C14orf142	NM_032490	1	0.0600522	0.446475	0	0.0339426	0.603133
C14orf159	NM_001286473	0	0	0	0	0	0
C14orf166	NM_016039	0	0	0	0	0	0
C14orf169	NM_024644	0	0	0	0	0	0
C14orf177	NM_182560	0	0	0	0	0	0
C14orf178	NM_001173978	0	0	0	0	0	0
C14orf180	NM_001286400	0	0	0	0	0	0
C14orf2	NM_001127393	0	0	0	0	0	0
C14orf28	NM_001017923	0	0	0	0	0	0
C14orf37	NM_001001872	0	0	0	0	0	0
C14orf39	NM_174978	0	0	0	0	0	0
C14orf79	NM_174891	0	0	0	0	0	0
C14orf80	NM_001134875	0	0	0	0	0	0
C14orf93	NM_001282969	0	0	0	0	0	0
C15orf32	NM_001301106	0	0	0	0	0	0
C15orf38-AP3S2	NM_001199058	0	0	0	0	0	0
C15orf39	NM_015492	0	0	0	0	0	0
C15orf40	NM_001160113	0	0	0	0	0	0
C15orf41	NM_001290233	0	0	0	0	0	0
C15orf43	NM_152448	0	0	0	0	0	0
C15orf48	NM_032413	0	0	0	0	0	0
C15orf52	NM_207380	0	0	0	0	0	0
C15orf53	NM_207444	0	0	0	0	0	0
C15orf54	NM_001302797	0	0	0	0	0	0
C15orf56	NM_001039905	0	0	0	0	0	0
C15orf57	NM_001080791	0	0	0	0	0	0
C15orf59	NM_001039614	0	0	0	0	0	0
C15orf61	NM_001143936	0	0	0	0	0	0
C15orf62	NM_001130448	0	0	0	0	0	0
C15orf65	NM_001198784	1	0	0.201794	0	0	0.493274
C16orf13	NM_001040160	0	0	0	0	0	0
C16orf45	NM_001142469	0	0	0	0	0	0
C16orf46	NM_152337	0	0	0	0	0	0
C16orf47	NM_207385	0	0	0	0	0	0
C16orf52	NM_001164579	0	0	0	0	0	0
C16orf54	NM_175900	0	0	0	0	0	0
C16orf58	NM_022744	1	0	0.0062273	0	0	0
C16orf59	NM_025108	0	0	0	0	0	0
C16orf62	NM_001300743	0	0	0	0	0	0
C16orf70	NM_025187	0	0	0	0	0	0
C16orf71	NM_139170	0	0	0	0	0	0
C16orf72	NM_014117	0	0	0	0	0	0
C16orf74	NM_206967	0	0	0	0	0	0
C16orf78	NM_144602	0	0	0	0	0	0
C16orf82	NM_001145545	0	0	0	0	0	0
C16orf86	NM_001012984	0	0	0	0	0	0
C16orf87	NM_001001436	0	0	0	0	0	0
C16orf89	NM_001098514	0	0	0	0	0	0
C16orf90	NM_001080524	0	0	0	0	0	0
C16orf91	NM_001272051	0	0	0	0	0	0
C16orf92	NM_001109659	0	0	0	0	0	0
C16orf95	NM_001195124	0	0	0	0	0	0
C16orf96	NM_001145011	0	0	0	0	0	0
C16orf97	NM_001242473	0	0	0	0	0	0
C17orf100	NM_001105520	0	0	0	0	0	0
C17orf102	NM_207454	0	0	0	0	0	0
C17orf104	NM_001145080	0	0	0	0	0	0
C17orf105	NM_001136483	0	0	0	0	0	0
C17orf107	NM_001145536	1	0	0.0779221	0	0	0.142857
C17orf112	NM_001243552	0	0	0	0	0	0
C17orf47	NM_001038704	0	0	0	0	0	0
C17orf49	NM_001142798	0	0	0	0	0	0
C17orf50	NM_145272	0	0	0	0	0	0
C17orf51	NM_001113434	0	0	0	0	0	0
C17orf53	NM_001171251	0	0	0	0	0	0
C17orf58	NM_181655	0	0	0	0	0	0
C17orf64	NM_181707	0	0	0	0	0	0
C17orf67	NM_001085430	0	0	0	0	0	0
C17orf74	NM_175734	0	0	0	0	0	0
C17orf75	NM_022344	0	0	0	0	0	0
C17orf77	NM_152460	0	0	0	0	0	0
C17orf78	NM_173625	0	0	0	0	0	0
C17orf80	NM_001100622	0	0	0	0	0	0
C17orf82	NM_203425	0	0	0	0	0	0
C17orf89	NM_001086521	0	0	0	0	0	0
C17orf96	NM_001130677	0	0	0	0	0	0
C17orf97	NM_001013672	0	0	0	0	0	0
C17orf98	NM_001080465	0	0	0	0	0	0
C17orf99	NM_001163075	0	0	0	0	0	0
C18orf21	NM_001201474	0	0	0	0	0	0
C18orf25	NM_001008239	0	0	0	0	0	0
C18orf32	NM_001035005	0	0	0	0	0	0
C18orf42	NM_001145194	0	0	0	0	0	0
C18orf54	NM_001288982	0	0	0	0	0	0
C18orf63	NM_001174123	0	0	0	0	0	0
C18orf65	NM_001272093	0	0	0	0	0	0
C18orf8	NM_001276342	0	0	0	0	0	0
C19orf12	NM_001031726	1	0.887737	1	1	0.93437	1
C19orf18	NM_152474	0	0	0	0	0	0
C19orf24	NM_017914	0	0	0	0	0	0
C19orf25	NM_152482	0	0	0	0	0	0
C19orf33	NM_033520	0	0	0	0	0	0
C19orf35	NM_198532	0	0	0	0	0	0
C19orf38	NM_001136482	0	0	0	0	0	0
C19orf43	NM_024038	0	0	0	0	0	0
C19orf44	NM_001288834	0	0	0	0	0	0
C19orf45	NM_198534	0	0	0	0	0	0
C19orf47	NM_001256441	0	0	0	0	0	0
C19orf48	NM_032712	0	0	0	0	0	0
C19orf52	NM_138358	0	0	0	0	0	0
C19orf53	NM_014047	0	0	0	0	0	0
C19orf54	NM_198476	0	0	0	0	0	0
C19orf57	NM_024323	0	0	0	0	0	0
C19orf60	NM_001100418	0	0	0	0	0	0
C19orf66	NM_001308277	0	0	0	0	0	0
C19orf67	NM_001277378	0	0	0	0	0	0
C19orf68	NM_199341	0	0	0	0	0	0
C19orf70	NM_001308240	0	0	0	0	0	0
C19orf71	NM_001135580	0	0	0	0	0	0
C19orf73	NM_018111	0	0	0	0	0	0
C19orf80	NM_018687	0	0	0	0	0	0.00660502
C19orf81	NM_001195076	0	0	0	0	0	0
C19orf84	NM_001193623	0	0	0	0	0	0
C1D	NM_001190263	0	0	0	0	0	0
C1GALT1	NM_020156	1	0.530528	0.802805	1	0.950495	1
C1GALT1C1	NM_001011551	1	0.964895	1	0	0	0
C1GALT1C1L	NM_001101330	0	0	0	0	0	0
C1orf100	NM_001012970	0	0	0	0	0	0
C1orf101	NM_001130957	0	0	0	0	0	0
C1orf105	NM_001300760	0	0	0	0	0	0
C1orf106	NM_001142569	0	0	0	0	0	0
C1orf109	NM_001303030	0	0	0	0	0	0
C1orf111	NM_182581	0	0	0	0	0	0
C1orf112	NM_018186	0	0	0.0493899	0	0	0
C1orf115	NM_024709	0	0	0	0	0	0
C1orf116	NM_001083924	0	0	0	0	0	0
C1orf122	NM_001142726	0	0	0	0	0	0
C1orf127	NM_001170754	0	0	0	0	0	0
C1orf131	NM_001300830	0	0	0.0491803	0	0	0
C1orf137	NM_001013643	0	0	0	0	0	0
C1orf141	NM_001276351	0	0	0	0	0	0
C1orf146	NM_001012425	0	0	0	0	0	0
C1orf158	NM_152290	0	0	0	0	0	0
C1orf159	NM_017891	0	0	0	0	0	0
C1orf162	NM_001300834	0	0	0	0	0	0
C1orf167	NM_001010881	0	0	0	0	0	0
C1orf168	NM_001004303	0	0	0	0	0	0
C1orf174	NM_207356	0	0	0	0	0	0
C1orf185	NM_001136508	0	0	0	0	0	0
C1orf186	NM_001007544	0	0	0	0	0	0
C1orf189	NM_001010979	0	0	0	0	0	0
C1orf194	NM_001122961	0	0	0	0	0	0
C1orf195	NM_001278501	0	0	0	0	0	0
C1orf198	NM_001136495	0	0	0	0	0	0
C1orf204	NM_001134233	0	0	0	0	0	0
C1orf21	NM_030806	0	0	0	0	0	0
C1orf210	NM_182517	0	0	0	0	0	0
C1orf216	NM_152374	0	0	0	0	0	0
C1orf226	NM_001135240	0	0	0	0	0	0
C1orf228	NM_001145636	0	0	0	0	0	0
C1orf229	NM_207401	0	0	0	0	0	0
C1orf233	NM_001242659	0	0	0	0	0	0
C1orf234	NM_001242521	0	0	0	0	0	0
C1orf27	NM_001164245	0	0	0	0	0	0
C1orf35	NM_024319	0	0	0	0	0	0
C1orf43	NM_001297721	0	0	0	0	0	0
C1orf50	NM_024097	0	0	0	0	0	0
C1orf52	NM_198077	0	0	0	0	0	0
C1orf53	NM_001024594	0	0	0	0	0	0
C1orf54	NM_001301041	0	0	0	0	0	0
C1orf56	NM_017860	0	0	0	0	0	0
C1orf61	NM_006365	0	0	0	0	0	0
C1orf64	NM_178840	0	0	0	0	0	0
C1orf68	NM_001024679	0	0	0	0	0	0
C1orf74	NM_152485	0	0	0	0	0	0
C1orf87	NM_152377	0	0	0	0	0	0
C1orf94	NM_001134734	0	0	0	0	0	0
C1orf95	NM_001003665	0	0	0	0	0	0
C1QA	NM_015991	1	0.927873	1	1	0.953545	1
C1QB	NM_000491	1	0.989311	1	1	0.954869	0.998812
C1QBP	NM_001212	0	0	0	0	0	0
C1QC	NM_001114101	1	0.844743	1	1	0.953545	1
C1QL1	NM_006688	0	0	0	0	0	0
C1QL2	NM_182528	0	0	0	0	0	0
C1QL3	NM_001010908	0	0	0	0	0	0
C1QL4	NM_001008223	0	0	0	0	0	0
C1QTNF1	NM_198593	0	0	0	0	0	0
C1QTNF2	NM_031908	0	0	0	0	0	0
C1QTNF3	NM_030945	0	0	0	0	0	0
C1QTNF4	NM_031909	0	0	0	0	0	0
C1QTNF5	NM_001278431	1	0.915025	1	1	0.953202	1
C1QTNF6	NM_031910	0	0	0	0	0	0
C1QTNF7	NM_031911	0	0	0	0	0	0
C1QTNF8	NM_207419	0	0	0	0	0	0
C1QTNF9	NM_001303137	0	0	0	0	0	0
C1QTNF9B	NM_001007537	0	0	0	0	0	0
C1QTNF9B-AS1	NM_001135816	0	0	0	0	0	0
C1R	NM_001733	1	0.916741	1	1	0.923865	0.995102
C1RL	NM_001297643	0	0	0	0	0	0
C1S	NM_001734	1	0.890706	1	1	0.916633	0.964101
C2	NM_001282459	1	0.132844	0.142857	1	0.113517	0.142857
C20orf141	NM_080739	0	0	0	0	0	0
C20orf144	NM_080825	0	0	0	0	0	0
C20orf173	NM_001145350	0	0	0	0	0	0
C20orf194	NM_001009984	0	0	0	0	0	0
C20orf195	NM_024059	0	0	0	0	0	0
C20orf196	NM_001303479	0	0	0	0	0	0
C20orf202	NM_001009612	0	0	0	0	0	0
C20orf203	NM_182584	0	0	0	0	0	0
C20orf24	NM_001199534	0	0	0	0	0	0
C20orf27	NM_001039140	0	0	0	0	0	0
C20orf78	NM_001242671	0	0	0	0	0	0
C20orf85	NM_178456	0	0	0	0	0	0
C20orf96	NM_080571	0	0	0	0	0	0
C21orf140	NM_001282537	0	0	0	0	0	0
C21orf2	NM_001271442	1	0.894675	1	0	0	0
C21orf33	NM_004649	0	0	0	0	0	0
C21orf58	NM_001286463	0	0	0	0	0	0
C21orf62	NM_001162495	0	0	0	0	0	0
C21orf91	NM_001100420	0	0	0	0	0	0
C22orf15	NM_182520	0	0	0	0	0	0
C22orf23	NM_032561	0	0	0	0	0	0
[truncated: 17,032 more rows]
